# Supplementary material for: Adiposome Proteomics Uncover Molecular Signatures of Cardiometabolic Risk in Obese Individuals
Source: Proteomes. 2025 Aug 26;13(3):39. doi: 10.3390/proteomes13030039 (PMC12452415; doi:10.3390/proteomes13030039)
Supplement: Supplementary file 1 [file proteomes-13-00039-s001.zip]

Archive with 2 entries (2 files):
- proteomes-3743270-Table S1 and S2, Figure S1, S2 and S3.pdf
- proteomes-3743270-Table S3.xlsx
