# Supplementary material for: Adiposome Proteomics Uncover Molecular Signatures of Cardiometabolic Risk in Obese Individuals
Source: Proteomes. 2025 Aug 26;13(3):39. doi: 10.3390/proteomes13030039 (PMC12452415; doi:10.3390/proteomes13030039)
Supplement: Supplementary file 1 [file proteomes-13-00039-s001.zip › proteomes-3743270-Table S3.xlsx]

## Sheet: input
Protein Name	C_DMVF002	C_DMVF003	C_DMVF004	C_DMVF005	C_DMVF006	C_DMVF009	C_DMVF010	C_DMVF011	C_DMVF012	C_DMVF020	C_DMVF021	C_DMVF024	C_DMVF025	C_DMVF027	C_DMVF028	C_DMVF030	C_DMVF031	C_DMVF034	C_DMVF036	C_DMVF041	C_DMVF042	C_DMVF063	C_DMVF064	C_DMVF044	C_DMVF046	C_DMVF048	C_DMVF049	C_DMVF051	C_DMVF053	C_DMVF057	C_DMVF059	C_DMVF065	C_DMVF066	C_DMVF067	C_DMVF068	C_DMVF069	C_DMVF070	C_DMVF071	C_DMVF072	C_DMVF073	C_DMVF074	C_DMVF075	C_DMVF076	C_DMVF077	C_DMVF054	C_DMVF079	C_DMVF061	DMVF001	DMVF003
C3	32.0539	31.6601	31.9132	31.4322	31.7219	31.5122	31.8129	31.3228	31.8452	32.027	32.2932	32.4029	31.9587	31.8115	31.8883	31.9117	31.7722	31.7189	31.2945	31.579	31.6905	31.8973	31.8809	31.838	31.9812	31.4949	31.5716	31.7365	31.544	31.8949	31.6075	31.4293	31.5817	31.7625	31.2801	31.6741	31.6571	31.8253	31.3787	31.3746	31.4936	31.5693	31.4308	31.5057	30.8702	31.1871	31.3281	32.1779	31.612
APOB	31.0148	29.7722	27.2617	27.8879	27.8321	27.7335	30.2755	27.6257	30.9493	30.7934	30.6013	30.4376	30.3281	30.1424	30.0037	30.327	29.2971	30.1439	29.8543	29.6381	30.0146	30.3554	29.7566	29.9459	30.0264	30.1339	29.5679	29.9666	30.8526	29.9227	29.9262	29.9538	30.1439	28.6805	30.1786	29.8141	29.4618	29.8222	30.2112	29.6171	30.0006	30.3339	29.9748	30.2115	29.9311	30.2142	29.599	30.1158	30.1079
C4B	25.1711	24.5962	24.6958	24.0211	23.6216	25.0375	23.9231	24.0234	24.5374	24.6928	25.6646	26.0542	24.6026	24.1588	24.5944	24.6436	25.6641	25.5666	23.9134	24.9132	24.6463	24.7241	25.7281	25.1682	24.3549	24.084	24.2341	25.2383	24.5845	24.094	24.8606	25.4555	24.8936	25.3252	23.9622	24.2071	25.2237	24.2076	24.3162	24.5034	23.9738	24.0879	24.4054	23.7156	23.5732	24.3319	24.6006	23.7072	25.7397
C4A	24.3944	22.8992	22.9537	22.7383	22.4924	22.9155	23.7042	22.2504	23.021	23.3541	23.4075	23.191	22.5398	22.4486	23.3116	22.173	24.6989	22.8035	23.5368	22.3121	22.6491	24.0362	21.4698	22.5678	22.5884	22.8719	22.3178	22.6399	22.216	20.7827	23.2748	21.8493	22.9449	22.5476	23.229	24.2456	24.7779	24.7033	23.6701	22.5506	22.1821	23.0897	22.8704	22.6952	22.3408	22.1709	23.3319	22.9524	23.6805
CFH	28.8501	28.3743	27.3765	26.7623	27.9689	26.8878	29.038	27.2614	28.8978	28.9845	29.2719	28.9649	29.0199	28.6932	28.4989	28.7171	28.9738	29.0495	28.3148	28.5141	28.0925	28.7426	28.3488	28.5732	28.7329	28.5578	28.2616	28.4576	28.5709	28.5624	28.0758	27.9674	28.3713	28.3915	28.2027	28.477	28.4893	28.4579	28.1309	28.5114	28.4526	28.3247	28.2475	28.4575	27.9547	28.1845	28.0516	29.0889	28.61
CP	27.7707	28.0278	29.8602	29.9734	28.8139	29.3464	27.3847	28.9851	27.1731	27.4416	28.4741	28.8636	27.8762	28.2452	28.286	28.2174	27.8442	28.3905	28.0591	28.2021	27.8888	28.0517	28.3286	27.7043	28.6516	27.2593	27.7901	27.6645	27.369	27.4812	28.0326	28.2481	27.5822	28.1439	27.71	27.2593	27.6617	28.241	27.7493	27.5413	28.2106	27.8137	27.2536	27.5624	27.7731	27.4712	27.3703	28.4204	28.6729
APOA1	28.5405	29.1949	31.577	31.5519	30.342	30.2862	29.3152	30.4054	28.866	28.9224	28.9852	28.732	28.7934	29.9453	29.0908	29.5261	29.2115	28.8375	28.8647	28.7796	29.0643	28.8324	29.432	28.5941	28.8218	29.9918	29.3182	28.5043	29.3522	28.4772	29.856	29.239	28.4645	29.1406	28.6879	29.446	28.1864	28.3758	29.1185	29.248	28.8485	29.3634	28.8595	28.8664	28.7111	28.6208	28.3173	29.8748	29.5057
ALB	27.773	28.2621	30.9816	30.1251	30.3064	29.8852	28.0224	29.8186	27.8335	28.0887	27.2365	27.7581	27.938	28.1078	28.3726	28.176	27.917	28.2273	27.3375	28.0298	28.559	27.9846	28.7056	28.074	27.678	28.9532	28.8449	27.5566	27.5119	28.24	28.4639	28.454	27.8113	28.1595	28.3035	27.9641	27.8302	27.3837	28.0178	27.814	27.8043	27.9896	27.9632	27.1277	29.4759	27.4675	27.4933	28.3841	28.4815
PLG	28.4647	27.9207	28.3914	27.3469	27.944	27.4891	28.2496	27.5302	28.1511	28.3004	28.7011	28.3232	28.2315	28.3689	28.2845	28.1081	28.1753	28.2361	28.1011	28.0434	27.6539	28.0087	27.705	28.1446	28.3202	27.8092	27.7834	27.8184	27.7849	27.7911	27.7281	27.5806	27.4826	27.9435	27.6407	27.7072	27.7651	27.7031	27.5689	28.2274	28.2119	28.1331	27.7915	27.9576	26.8663	27.6981	27.6285	28.127	27.8336
C4BPA	28.8166	28.0902	25.3219	25.1473	24.8058	25.2457	28.8097	25.1485	28.9102	29.0336	29.6897	29.2128	28.9857	28.7632	28.8153	28.5487	29.0172	28.9225	28.3753	28.4462	28.3117	28.5989	28.4661	28.8246	28.2734	28.732	28.2575	28.5331	28.1617	28.3023	28.2691	27.5308	27.9328	28.7643	27.876	28.2995	28.1489	28.2505	27.9938	28.4952	27.8447	28.0601	28.1185	28.4002	27.7066	28.2742	28.435	26.4419	28.7695
ITIH2	27.4179	27.4054	28.539	27.4766	28.5025	28.0904	27.1616	28.1643	27.4159	27.9478	27.0599	27.0821	27.4378	27.8584	27.6776	27.6457	27.3811	27.4864	27.0008	26.9675	27.3524	27.5049	27.5414	27.3598	27.4958	27.3503	27.3992	27.4644	27.2696	27.1917	27.5134	26.6842	27.2539	27.5378	27.3243	27.2739	27.302	27.4319	27.012	27.331	27.3199	27.0051	27.3564	27.2774	26.4678	27.1155	27.2121	27.5594	26.9849
HPX	27.9528	28.0492	29.4034	29.8787	29.7197	29.9644	27.7961	29.3565	27.6307	28.1257	27.8765	28.3429	28.0322	28.4871	28.3891	28.419	28.1221	28.1329	27.8391	28.1875	27.6704	27.9382	28.1483	27.8853	27.8072	27.9956	28.1525	27.7211	27.8236	27.454	27.9238	28.1183	27.5565	27.9337	27.834	27.6308	27.4673	27.2692	27.8924	27.245	28.1998	27.0769	27.5962	27.7807	27.6753	27.6017	27.1116	29.0845	29.2789
C5	27.7213	27.2612	25.951	25.7527	26.0399	25.7	27.595	25.187	27.7857	27.8305	28.3148	27.4781	27.7941	27.5282	27.7373	27.5808	27.7856	27.7431	27.4643	27.4412	27.2275	27.4966	27.4077	27.5678	27.5952	27.6461	27.1375	27.3661	27.4344	27.4637	27.1315	27.1166	27.2941	27.322	27.0538	27.3976	27.3973	27.5676	27.2307	27.7011	27.3281	27.0576	27.2489	27.4011	26.9039	27.2805	27.2686	27.7347	27.6483
ITIH1	27.2827	27.3621	28.5886	27.5769	28.3964	28.1403	27.0785	28.1288	27.3727	27.7525	27.0478	27.235	27.3608	27.8489	27.6634	27.4985	27.3842	27.5625	27.1025	26.9933	27.0099	27.4882	27.5654	27.2236	27.5492	27.26	27.3668	27.4213	27.2858	27.0574	27.4096	26.6146	27.2186	27.5145	27.2041	27.2698	27.2949	27.4101	27.0061	27.1849	27.2316	26.995	27.2112	27.1767	26.4676	27.092	27.0355	27.6819	27.4674
CFB	27.5047	27.7226	29.5557	29.6122	29.1641	29.0122	27.3184	28.9813	27.0354	27.7019	27.5576	28.8269	27.317	27.4165	27.8891	27.4505	27.6643	28.4367	27.7813	27.7111	27.6156	28.0067	28.0173	27.6135	28.004	27.0479	27.8139	27.5283	27.4869	27.3779	28.0744	27.3094	27.3759	27.8716	27.5357	27.6328	27.1125	27.3189	27.2173	27.4884	27.5705	27.7463	27.1462	27.1388	26.4556	26.8233	26.7548	28.797	28.8336
ITIH4	26.9233	27.1093	28.4186	28.8768	27.6674	28.4592	26.5732	28.4204	26.5329	27.2106	27.0337	27.2241	27.2304	27.0658	27.2326	27.7641	27.2565	27.2867	26.9789	27.2403	26.6827	27.2919	27.4681	26.817	27.0133	26.3787	27.068	26.8263	26.9482	26.5814	27.0284	27.0948	26.8107	27.0879	26.9423	26.6973	27.1392	26.934	27.0892	26.5782	27.1206	27.114	26.7884	26.9406	26.162	26.8122	26.0306	27.7666	27.8382
F2	27.4067	26.949	27.4797	27.2613	27.8152	27.9705	26.8186	27.8755	27.1352	26.9249	27.1172	27.2628	27.0536	27.3706	27.2406	27.4249	27.1374	27.2126	26.9314	26.9724	26.6813	27.0467	26.8444	26.7922	26.7354	26.8434	26.812	26.7465	26.4997	26.529	26.6212	26.3441	26.6262	26.8074	26.8634	26.8319	26.7538	26.5862	26.9878	26.674	27.0764	27.1323	26.8424	26.9768	25.9905	26.7315	26.3238	27.3152	27.2506
A2M	26.3432	26.0089	26.612	26.2105	26.4435	26.6111	25.5936	27.2818	25.8939	26.61	26.403	25.6627	26.7052	26.6525	25.9249	26.1857	25.3986	26.6044	26.649	26.0786	25.5529	26.1183	26.1569	25.4487	26.1271	25.3824	25.5676	25.2816	25.2339	25.8168	25.2094	24.7546	26.623	25.8512	26.049	24.5657	27.0865	26.179	26.1815	26.6225	26.357	25.5674	26.0395	24.96	27.2599	25.1657	25.7191	26.6287	25.5204
SERPINC1	26.7286	26.9481	29.1621	28.7655	28.2591	28.3024	26.7964	28.2878	26.6114	26.8467	26.9907	27.0249	26.7966	27.2259	27.1978	27.0487	26.9651	27.1643	26.7269	26.9052	26.6823	26.8042	26.8946	26.7794	26.4734	27.0305	26.9576	26.6472	26.6002	26.6506	26.7976	26.4342	26.2591	26.6932	26.8508	26.4806	26.3937	25.9641	26.5862	26.8593	26.7596	26.8824	26.8981	26.5623	26.8142	26.5523	26.2799	27.3368	27.4754
FGA	26.2807	25.5108	25.7665	26.1489	25.5468	26.866	24.7194	26.2661	26.9891	26.0706	26.2834	25.323	27.075	26.5456	25.1283	25.7581	26.3563	26.5683	26.2628	26.2742	24.8804	26.8189	24.4381	25.8318	25.8792	25.7159	24.7966	25.0409	25.2408	26.9692	22.8371	23.4391	27.2814	23.9278	24.7443	24.0076	25.7748	24.6254	24.543	24.7719	25.1828	24.7813	25.1827	23.9402	26.9068	24.9276	25.5499	25.061	23.668
GC	26.7724	27.0962	29.1155	29.1071	28.4807	28.3947	26.9232	28.3495	26.6952	27.2271	27.1561	27.2712	26.7057	27.4502	27.465	27.045	27.1103	27.2562	26.6576	27.0017	27.0844	26.824	27.225	26.8814	26.9751	27.0729	27.0137	26.6654	26.6792	26.6681	27.2164	27.2244	26.4983	27.0954	26.9345	26.7415	26.7613	26.2959	26.2729	26.9511	27.0642	27.0788	26.7174	26.6003	26.8762	26.1868	26.3117	27.2567	27.6944
C6	25.6948	25.5974	26.3256	25.0366	25.7017	25.399	25.7607	25.9131	25.5546	25.8206	25.8142	26.0284	25.7117	25.8654	26.0286	25.7769	25.8989	26.0376	25.6047	25.9824	25.8351	25.7106	25.9986	25.9711	25.5334	25.4731	25.4823	25.3908	25.5229	24.8607	25.6378	25.0738	25.638	25.7801	25.2497	25.5976	25.5231	25.3823	25.3928	25.7075	25.0996	25.3076	25.3194	25.6968	24.8745	25.1657	25.3966	26.0822	25.6482
SERPINA3	26.1724	26.7515	29.0972	29.2305	28.2013	28.5391	26.6334	28.3032	26.4335	26.6125	26.9463	27.5686	26.7689	26.547	27.2072	26.8264	26.9928	27.2811	26.8421	26.7205	26.1666	26.3816	26.5327	26.4289	26.2324	26.6527	26.6128	26.2027	26.2445	26.1459	26.6012	26.2976	26.6551	26.6834	26.2738	25.9296	26.1833	25.9711	26.5422	26.4035	26.4895	26.643	26.4328	26.3747	26.0795	26.1145	25.7885	27.4394	27.7659
FN1	26.0685	24.9488	23.2311	23.4813	23.5652	23.3363	25.8629	23.5562	25.5719	25.53	25.6286	24.8617	26.6396	24.3131	25.5218	25.7075	26.8992	26.1292	25.3458	24.8223	26.03	26.7491	23.5235	25.6127	25.1541	27.4267	24.1812	25.339	25.0732	25.3797	23.3778	23.4341	26.7025	23.4497	26.1047	22.6811	25.9294	26.8663	22.8891	22.6287	23.2438	26.0464	25.5009	23.4537	25.1627	25.0542	25.6982	25.6947	23.0518
KNG1	26.6375	26.6852	28.6505	28.4417	27.9774	28.1803	26.5914	27.6772	26.3349	26.516	26.4743	26.8434	26.6188	26.9858	26.7993	26.8815	26.6565	26.7457	26.5721	26.7379	26.2908	26.4446	26.6758	26.3237	26.5485	26.2198	26.5313	26.3699	26.3344	26.213	26.6141	26.4158	25.972	26.819	26.5666	26.4961	26.202	26.2611	26.3693	26.838	26.6943	26.8331	26.3049	26.2669	26.4475	26.0987	25.9984	27.1414	27.0458
GSN	26.1193	25.8686	26.8577	26.6079	27.0274	26.6449	25.8094	26.8115	25.348	26.0237	25.9959	26.0135	25.5369	26.2447	26.2468	26.1033	25.7076	26.0082	25.5698	25.87	26.1648	26.1403	25.9959	25.7275	25.9098	25.8429	25.9	26.0302	25.9818	26.0564	25.6387	25.5454	25.2234	26.2903	26.0801	25.6443	25.4444	25.1647	25.2361	25.6322	25.5907	25.3587	25.568	25.445	24.7997	25.6328	25.617	26.457	26.2414
HRG	27.0629	26.9683	28.2723	27.6175	28.0528	27.4915	26.8389	27.1178	27.0737	27.1771	27.2598	27.455	27.2906	27.2273	27.0723	27.1891	27.0244	26.9791	26.4274	27.4647	26.6987	26.8617	26.2696	27.2728	25.9536	26.4098	26.7719	27.0067	27.2394	27.2841	26.4705	25.6585	26.9018	26.8593	26.7024	26.9552	26.8529	26.4538	26.61	27.5411	26.472	27.3445	26.9905	26.7716	27.015	26.8115	26.365	27.287	27.1805
VTN	26.4289	26.2514	27.3158	27.6838	27.7476	27.0004	25.9274	27.072	25.9781	26.3059	25.973	26.5643	26.2319	26.7391	26.4188	26.3854	26.1515	26.3721	26.1472	26.3713	26.2203	26.112	26.6101	26.1323	26.5739	26.138	26.3427	26.2146	26.0298	25.6247	26.2826	26.536	25.8565	26.2484	26.1691	26.12	25.8206	25.9715	25.9962	26.1462	26.4054	25.0687	25.9643	26.0821	25.3621	25.5379	25.3605	26.9413	27.214
C9	25.4757	26.0655	27.4513	27.1349	26.6499	27.3981	25.7536	27.1626	24.8954	26.378	26.4419	26.9229	26.1213	25.8502	26.551	26.381	26.3692	26.9612	26.3403	26.4842	25.2129	25.51	26.32	26.0338	26.0327	25.0984	25.74	26.0045	25.4345	25.5026	25.6806	25.6576	26.139	26.116	25.8461	25.7606	25.8281	25.9617	25.9913	26.1504	25.9344	26.2314	25.48	26.0136	24.9031	25.7388	25.3789	27.2404	26.7814
C1R	26.0111	25.1415	23.3467	23.7987	23.917	23.7051	25.795	23.7242	25.6286	26.3282	26.039	25.8145	25.9762	25.9986	25.8926	25.6914	25.5956	25.7299	25.5869	24.9824	25.0286	24.9812	25.316	25.4002	25.3404	25.651	24.7046	25.4214	25.0538	24.6687	24.8495	25.2054	24.5293	25.2145	24.9694	24.8801	25.1403	25.1408	25.0654	25.5695	25.3586	25.07	24.8372	25.6581	24.477	25.2635	25.022	24.5327	25.184
PZP	24.2855	23.7986	23.4889	28.4781	22.8983	22.6628	22.6978	25.4309	23.027	24.4072	25.5391	24.7997	23.5859	23.8446	25.0917	25.4533	22.8571	23.1748	22.7282	24.9722	25.0061	23.11	24.9769	23.2328	26.9181	22.4684	23.3789	23.0282	22.4621	22.6051	22.5655	26.6548	23.1799	23.5023	22.4174	23.2195	22.4647	25.8658	24.7922	21.9578	25.7504	22.4459	23.0223	23.728	22.1545	22.6863	22.2074	24.5452	25.6932
IGHG2	25.378	25.0869	24.2666	24.5173	25.5061	24.1549	24.0756	25.0536	24.5011	25.8431	24.821	25.7424	24.7923	24.6176	25.235	25.0149	25.1134	24.6223	24.6295	24.7342	25.967	24.9927	26.6891	26.3166	25.6867	23.8956	26.0696	24.4916	24.7592	25.1664	23.1419	24.8509	24.5523	24.3062	25.0651	25.4542	24.3501	25.8221	26.7356	25.6893	24.6482	25.412	26.2298	25.6252	25.1048	25.9339	24.7114	24.8234	25.5771
C8A	25.296	25.004	25.2804	24.412	25.2237	24.7055	25.2126	25.1341	25.0708	25.3976	25.5415	25.3829	25.2608	25.2185	25.302	25.2856	25.028	25.3455	25.2613	25.2282	24.4324	24.9832	25.2172	24.8054	24.9978	24.6688	25.2354	24.9275	25.0647	24.9778	24.9853	24.5544	25.1188	24.4806	24.757	24.7458	25.1391	24.913	24.9402	25.1097	24.7771	25.0006	24.866	25.1806	24.2609	24.7876	24.9627	25.7173	25.0438
SERPIND1	25.7016	25.8839	27.9463	28.1718	27.2476	27.9088	25.4648	27.5563	25.1101	25.4538	25.3939	25.9537	25.3299	26.1726	25.5943	26.5143	25.4755	25.6193	26.4117	25.6348	25.6765	25.4624	25.7678	25.5067	25.6705	25.7356	25.996	26.2156	25.0192	25.1887	26.0351	25.9319	25.9817	25.7448	25.6206	26.0985	25.3031	24.9551	25.5509	25.514	25.8644	26.3484	25.5352	25.6166	24.9864	25.5695	24.9231	27.1376	26.9793
C7	25.1422	24.8661	25.67	24.536	25.0058	25.1808	24.9522	24.7512	24.7879	25.3343	25.3174	25.0435	25.3656	25.4961	25.1812	25.1342	24.953	25.364	25.0029	24.6546	25.1758	25.0429	24.4909	25.2321	24.8563	24.735	24.784	24.6437	25.0973	25.0777	24.6014	23.1481	24.431	24.9717	24.9939	24.324	24.5472	24.689	24.7525	25.5355	24.916	24.626	24.6459	24.8122	23.9197	24.5299	24.6652	25.3174	24.416
CFHR1	21.9693	20.7223	19.1553	19.7326	20.5928	19.9917	18.8465	18.3464	22.0689	19.2676	22.6864	18.7553	21.23	20.7471	21.5945	20.9506	21.0077	19.0203	22.1835	21.3396	21.7389	19.4686	19.7514	22.3962	22.3083	22.1693	21.7555	22.227	20.9977	17.8895	16.9576	21.2143	21.5634	21.978	21.6471	18.3021	20.9934	21.7448	21.5045	19.9795	21.7721	18.3199	21.4676	21.3481	22.446	21.0308	22.0145	21.4812	19.4249
C1S	25.9834	25.3086	23.6865	24.2543	25.084	24.255	25.6991	24.9878	25.745	26.1749	25.864	25.7635	25.796	25.8962	25.8107	25.6997	25.5441	25.7756	25.5072	25.2417	25.3279	25.4199	25.5701	25.611	25.6411	25.4331	24.9697	25.6308	25.4026	24.7543	25.2774	25.0861	24.8537	25.4289	25.2353	25.1423	25.3605	25.4978	25.1094	25.5743	25.435	25.1349	24.9349	25.4392	24.377	25.3505	25.1027	24.9945	25.4308
APOA4	26.2578	26.1047	28.407	26.4177	27.5676	27.6652	26.8655	26.4922	25.8155	26.5331	26.0559	24.9144	26.0785	27.0938	26.7194	26.6288	26.3624	26.2066	26.5464	26.3223	25.6879	25.4925	25.8782	26.0773	25.4937	26.1971	25.5248	25.4836	26.3778	26.1566	25.8675	25.2061	24.9537	26.8754	26.0287	25.8067	25.7635	24.7506	25.6762	26.5778	25.776	25.9607	26.2679	25.7613	24.8227	26.0834	25.4703	27.1572	25.0176
APOH	26.3088	25.9532	27.4905	27.2987	27.4986	27.8933	25.9503	27.1409	25.9388	25.9563	26.2067	25.8573	26.2473	26.461	26.4128	26.3944	25.9197	26.0898	26.037	25.8263	25.7537	25.8012	26.1851	25.9633	22.2288	25.8241	25.8755	25.9539	26.0832	25.7816	25.9849	25.5281	24.5614	25.9167	26.0913	25.8975	25.3462	25.3977	24.695	26.3124	25.9158	25.8949	25.6909	25.6248	26.2336	25.4918	25.2391	26.686	26.4677
IGHG3	19.858	19.485	19.3375	17.6268	18.2414	17.5451	16.4567	16.3618	16.096	21.0875	20.4796	20.6702	20.7192	20.6257	20.8237	20.3992	21.1229	20.6757	20.534	20.9079	20.9959	20.0832	19.834	20.087	19.0441	18.6236	19.3143	18.6017	18.6101	21.3375	18.9819	17.795	17.9877	18.8133	19.7621	19.4697	19.1295	19.9031	20.1975	20.0107	19.4091	20.2045	21.46	19.3926	20.3651	18.6954	19.0069	19.573	19.6216
CFI	25.5003	25.1345	24.7358	25.6604	26.1013	25.3614	25.1704	25.7787	25.1956	25.4039	25.5181	25.816	25.191	25.2221	25.5988	25.4796	25.5076	25.5833	25.1954	25.0929	24.8172	25.1786	25.2604	25.1936	25.2174	24.5185	24.8546	25.0598	24.8136	24.8092	25.0325	24.7771	24.8474	25.0689	24.8775	24.9316	24.8321	24.8628	24.8194	25.0675	25.1297	25.3482	24.956	24.9725	24.9091	24.6939	24.5902	25.9439	25.76
APOE	25.4708	24.9926	25.728	25.1647	25.8769	25.7354	24.6879	25.4663	25.347	24.889	25.4043	24.7517	25.1413	25.6646	24.5936	25.3541	26.0616	24.6343	24.7694	24.5251	24.87	25.1781	25.2454	24.9626	24.2799	24.7415	24.9682	24.9722	25.4034	25.3004	25.0073	25.1632	25.2738	24.2308	25.1806	25.0599	24.2376	24.5007	24.7985	24.9039	24.3094	24.9721	24.7875	24.9087	25.0154	24.4111	24.1898	25.0438	25.2375
CLU	25.8849	25.8749	27.2263	27.4284	26.7967	26.9483	25.7132	26.9379	25.4393	25.8782	25.7152	26.1374	25.5619	26.0742	26.1003	25.9623	25.9167	26.0175	25.7362	25.9404	25.6249	25.8103	26.4096	25.7618	25.7526	25.5677	25.8789	25.8075	25.8587	25.1802	26.419	25.7969	25.2629	25.9838	25.8914	25.5166	25.4747	25.2909	25.3273	25.8674	25.56	25.6419	25.6746	25.3986	25.2921	25.384	25.4037	26.4041	26.1703
C8B	25.5828	25.3399	25.589	24.6614	25.6205	24.8729	25.668	25.4821	25.4358	25.8674	25.9606	25.6951	25.624	25.8017	25.8297	25.7722	25.329	25.7685	25.8537	25.6942	24.2892	25.1331	25.4773	24.9277	25.0596	24.785	25.5184	25.1639	25.2922	25.1848	25.0887	24.858	25.3471	24.8678	25.088	25.0952	25.44	25.1489	25.5455	25.7603	25.3668	25.5814	25.3718	25.7192	24.169	25.3325	25.1577	26.4412	25.7166
IGHM	25.6262	25.3182	23.6271	23.1826	22.8362	23.0694	23.8382	23.7317	25.4665	26.654	25.1932	24.9945	26.3495	25.5856	25.4773	25.6535	25.2239	24.6954	24.7803	25.1802	26.9156	24.8268	26.0178	26.0518	26.5839	25.3382	26.6567	25.718	24.3431	25.978	25.2954	24.6983	25.8752	25.5683	25.3595	25.5717	25.3605	26.5236	26.7438	24.8803	24.6364	25.3619	25.7276	26.5025	25.7414	25.3499	26.1541	24.7851	24.9277
IGHG4	20.2531	20.3147	18.8186	18.8128	21.3036	19.7497	17.0585	17.6022	17.3326	21.122	17.5789	18.9682	19.4177	16.8886	20.9217	20.4323	19.3784	19.888	20.4635	18.9949	21.2748	20.2733	22.0218	20.5379	20.9448	19.6231	20.4563	20.6264	21.1652	24.1372	19.7192	22.0698	20.619	20.9486	23.7846	19.3231	18.2635	21.4546	21.9731	20.3902	19.443	20.2453	22.8278	20.4806	24.4452	21.0832	21.2977	21.0002	19.861
A1BG	25.8587	25.8118	27.9755	27.6914	27.2669	27.2675	25.4664	27.013	25.3098	26.0903	25.6204	26.2503	25.8747	25.9709	26.0363	25.8867	26.0771	26.1543	25.6835	25.9921	25.3587	25.3075	25.9028	25.6489	25.374	25.7302	25.6778	25.3894	25.0083	25.3359	25.5008	25.6579	25.2591	25.5637	25.6236	25.5626	25.1383	24.9647	25.4929	26.0359	25.595	25.9873	25.4974	25.615	25.0088	25.5465	25.1223	26.5336	25.9475
KLKB1	24.9728	25.0054	25.7654	26.0699	25.6711	25.9059	25.1617	25.8411	24.6982	25.002	24.6815	25.2836	24.9266	25.2399	25.3177	25.223	25.0179	24.8579	24.7144	25.3821	24.858	25.0137	25.0283	25.0894	24.5444	24.7969	25.0213	24.9208	24.9215	24.4255	25.1584	24.8265	24.4844	25.1191	25.066	25.0858	24.7901	24.6393	24.6438	24.9021	25.2783	24.9163	24.9768	24.6397	24.4954	24.4894	24.353	24.8754	25.2403
SERPING1	23.7629	24.6617	26.982	26.5921	26.2081	26.576	24.8396	26.1692	24.62	24.3128	24.641	24.7899	23.7654	24.5202	24.7792	24.8067	24.8713	25.1131	24.7345	24.5959	24.3406	24.3907	24.2205	24.3066	23.9184	24.6917	24.6509	24.254	24.1784	24.0285	24.7547	24.4449	23.9797	24.6413	24.4042	24.1654	24.2784	23.8686	24.3363	24.4648	24.5138	24.8577	24.2786	24.4991	24.1004	24.4131	23.8794	25.0873	24.939
AFM	24.8538	24.6902	26.5519	26.6637	26.4732	26.018	24.5428	25.7207	24.2625	24.7131	24.2907	24.8288	24.3911	24.9412	24.7922	24.7427	24.8363	24.572	24.4646	24.7324	24.4006	24.4672	24.5798	24.4542	24.4826	24.593	24.8721	24.2937	24.4988	24.3721	24.8932	24.5489	24.264	24.4253	24.7668	24.7385	24.1757	23.9521	23.8581	24.7488	24.5416	24.3582	24.5776	24.4764	24.5017	24.1605	23.5186	25.5391	24.5658
AMBP	24.8536	24.8407	25.8212	25.1118	25.8948	25.8625	24.4001	25.461	24.6874	25.2022	24.8919	24.7826	24.8507	25.2889	25.3232	25.1231	25.1881	25.1105	24.7699	24.6719	24.2186	24.9961	25.0125	24.7027	24.661	24.466	24.4107	24.5789	24.3449	24.4914	24.7253	24.2896	24.8923	25.4184	24.7043	24.664	24.6189	24.5951	24.8754	24.7819	24.7451	24.5399	24.61	24.6254	24.0979	24.4263	24.898	25.2124	24.9125
PROS1	25.5914	25.038	23.8991	23.8341	24.0972	24.5766	25.513	23.5725	25.7085	25.4291	25.8512	25.6175	25.804	25.5437	25.2925	25.3735	25.5074	25.492	25.1276	25.0767	24.9952	25.4303	25.1291	25.4743	24.9541	25.4037	25.008	25.2743	24.9763	25.0183	25.0486	24.2987	24.8331	25.3025	24.864	24.9886	24.9385	24.8024	24.8681	25.1626	24.8302	24.8874	24.9816	25.2306	24.4904	25.0372	25.1679	23.8784	25.0797
C2	23.6265	23.7302	25.3197	25.1129	24.7203	25.0446	23.4151	25.0527	23.3819	23.7119	23.5351	24.1922	23.5883	23.8918	23.9524	23.7201	23.7489	23.9295	24.0172	23.8125	23.6412	23.6113	23.8535	23.4838	23.5035	23.0561	23.4387	23.5883	23.384	23.4052	23.7128	23.4529	23.2772	23.6516	23.6462	23.4689	23.2778	23.3721	23.4322	23.7083	23.649	23.6423	23.4124	23.4357	23.0158	23.4091	23.1806	24.2805	24.3778
APCS	26.4413	26.1009	24.4276	26.0645	26.9701	26.4155	25.9985	26.34	26.1977	26.1575	26.9406	27.2887	25.9857	26.0579	26.4512	26.0881	26.4976	26.7911	26.3466	25.7991	25.454	26.1561	26.0911	26.0816	26.0984	25.2054	25.8482	26.3856	25.9188	26.0986	26.1636	25.8323	25.6396	26.2532	25.9423	26.1611	26.0334	26.295	25.4783	25.8887	26.4848	26.139	26.0246	25.6324	26.6356	26.0624	25.7164	27.0158	26.8259
APOA2	26.6261	26.5859	28.8397	28.4718	27.4637	27.8667	26.1839	27.5213	26.1552	26.3454	26.0359	26.4697	26.106	27.2692	26.2725	26.4699	26.3065	25.849	25.8764	25.8914	27.3213	26.5643	27.4025	26.2876	26.7075	27.815	27.2407	26.2302	26.5137	26.2124	28.1494	26.884	25.7499	27.0325	26.6572	27.0239	25.5865	26.389	25.9782	26.0047	25.4999	26.7457	25.4504	25.6129	27.021	25.2154	25.6761	26.3621	26.6917
IGHA1	24.9154	23.8186	22.1445	22.1079	23.9083	22.376	23.352	23.9584	24.1407	25.3551	23.1972	23.5443	24.3517	24.0208	23.9698	23.3737	23.3471	23.4545	24.0173	23.3218	23.9701	24.0208	25.1977	24.4733	24.5882	23.6082	24.1146	23.2242	23.6095	24.5867	23.2532	23.0308	23.8421	24.7417	24.2321	25.0453	23.1153	24.3337	24.2843	25.0461	23.4982	22.5781	23.2716	23.4665	25.064	23.8221	23.8764	26.1942	23.8422
RBP4	23.6404	23.57	24.8486	24.4863	24.845	24.9977	23.5514	24.4977	23.3498	23.4373	23.7282	22.9862	23.579	24.0661	23.698	24.151	23.6897	23.4615	23.7458	23.3006	23.0859	23.1078	23.3936	22.9654	23.4895	23.8959	23.0689	22.8195	23.0307	23.7336	23.798	23.6361	22.806	23.5493	23.4338	23.6153	23.2189	23.1887	23.213	23.1981	23.6501	23.6578	23.2521	23.1153	23.8656	23.4972	22.943	23.9366	23.8461
PON1	24.6234	24.2621	25.6836	25.5813	24.5178	25.1003	24.2163	24.5944	24.1166	23.8549	24.3515	24.3285	23.8321	24.7157	24.179	24.0071	24.5235	24.0317	24.1362	23.8946	23.9612	24.4475	24.6914	23.8102	23.6328	25.099	24.283	24.4922	24.1655	23.7064	24.9511	24.2867	23.8218	24.0157	24.2994	24.182	23.9423	23.854	24.2187	24.2482	24.0002	24.6164	24.032	24.1568	23.711	23.7303	23.7755	24.073	24.6864
CFHR3	18.6897	14.3704	17.5732	0	0	0	18.2078	17.4261	18.4714	18.4704	19.1605	18.2753	17.6003	17.1776	16.8862	0	0	0	18.8594	18.2725	18.1953	15.9957	16.1423	0	0	0	18.4043	19.0115	20.2632	18.3193	17.6763	18.0327	17.8759	17.9297	18.3341	18.4229	18.2546	15.9695	15.8833	16.337	18.3347	17.802	17.831	18.4167	18.4176	19.1817	19.258	19.4992	18.6617
CFHR2	22.3267	21.4998	22.3182	20.9054	21.5822	20.4439	22.0229	21.3585	21.3934	22.1701	22.573	22.0558	22.7925	22.2153	22.4299	22.4077	22.2917	22.311	20.5676	20.535	19.94	22.0963	22.0502	22.104	21.5957	21.1428	20.2705	21.6836	21.0148	22.2332	21.5445	20.0815	20.8142	21.6897	21.6227	21.6677	22.0499	19.4049	20.9135	20.9992	21.2974	22.0187	20.6294	21.9469	21.9886	21.5677	20.7481	22.0693	22.0607
HBB	24.0197	23.1134	24.4112	24.9473	24.4964	24.0239	22.8007	23.9089	22.8413	23.4282	23.475	23.4524	23.6058	23.8541	23.767	22.2006	22.196	22.2592	22.2379	22.209	22.4525	22.636	24.8607	20.5463	20.5966	27.2302	19.6766	19.6741	21.1239	23.3991	23.8315	23.8641	24.8685	23.4513	22.5041	24.8259	23.2461	22.4711	22.7723	22.7926	21.2661	21.3424	26.9986	22.4598	25.6732	19.8179	25.6085	24.7485	24.4815
APOD	24.9467	24.4995	25.0267	25.2971	24.9309	26.1976	25.0802	24.7891	24.2519	24.491	24.16	24.4185	24.7378	25.0879	24.8419	24.8924	24.1751	24.5365	24.3598	24.31	24.4297	24.7499	24.313	24.3459	23.687	24.9236	24.1803	24.0827	24.8006	24.4116	24.6762	24.1975	23.7824	24.3672	24.6127	24.1684	23.7375	23.789	24.3659	24.5687	24.3035	24.7274	24.0595	24.5069	24.2983	24.5876	24.2215	23.9766	24.3247
AHSG	24.6278	24.5055	26.6437	26.1961	26.4006	26.0089	24.267	25.5721	24.1616	24.5317	24.1064	24.4354	24.2389	24.8348	24.1919	24.5421	24.5598	24.2626	24.1108	24.6524	24.2729	23.9105	24.7424	24.4911	24.233	24.5728	24.3103	24.3645	24.145	24.6306	24.1263	24.4694	24.2108	24.522	24.3694	24.0664	23.9281	23.8652	24.0091	24.4684	24.3876	24.5102	24.351	24.2693	24.1531	24.0796	23.5702	24.6571	24.0003
FGB	24.7473	23.7903	23.1093	22.832	22.5521	23.2627	23.6903	22.3103	25.4583	24.9866	24.6395	23.7994	25.0801	24.3342	24.3061	23.5754	24.8187	24.9775	24.7818	24.4624	23.3469	24.9313	22.4789	24.8345	23.1106	24.2829	23.8357	23.9199	23.8583	25.0567	21.4188	22.0154	25.5059	22.3962	23.3404	22.6309	24.4677	22.5014	23.5759	23.4455	23.3288	23.6251	24.0054	22.5315	25.197	23.9244	24.0216	23.1782	22.75
TF	23.6398	23.7592	25.2618	25.0513	24.8293	25.0621	23.8379	25.2596	23.6302	23.903	23.4924	23.9169	23.7745	24.0038	23.8666	24.0066	23.8851	23.8461	23.2302	23.6013	23.6371	23.9416	23.9882	23.6975	23.5177	23.8091	23.3778	22.9176	22.9789	23.4118	23.4162	23.7684	23.1834	23.6152	23.9775	23.1717	23.1759	23.1785	23.3036	24.07	23.8559	23.6819	23.7024	23.3036	24.1879	23.2832	22.5507	24.482	24.3256
SERPINF1	24.3856	24.2924	25.5557	25.231	25.5955	25.6186	24.2121	25.2242	24.0499	24.0396	24.6271	24.4552	24.0763	24.6444	24.5208	24.6494	24.7079	24.5123	24.3705	23.9998	23.9999	24.0007	24.3181	23.9594	24.009	23.8217	23.8059	24.4754	24.2836	24.2395	23.8654	23.825	23.8592	24.5029	24.3532	24.278	23.9657	23.7694	24.1234	24.325	24.0266	24.2142	24.1485	23.6947	23.3339	24.1634	23.7074	25.1226	24.8477
SERPINA1	23.7858	24.0237	26.0032	25.8892	25.0351	25.6905	26.7831	24.0595	21.8779	24.1079	23.8802	24.0657	24.2846	23.7655	23.7237	23.9106	23.9778	24.2334	24.2027	23.8867	23.757	23.6974	24.4093	23.7744	24.0381	23.8573	23.8613	23.7157	23.3994	23.6919	23.5965	24.2986	24.0938	23.9142	23.9472	23.7792	23.5408	23.5922	23.4755	23.749	23.8496	23.7108	23.4179	22.3988	25.777	23.3523	22.9954	25.0306	24.3986
ITIH3	23.3593	23.6068	25.4853	24.8965	24.3807	24.7387	23.3591	24.8702	22.9586	24.2836	23.6151	24.1766	23.8427	23.6226	24.3231	23.6781	23.7238	24.4419	24.0325	24.4195	23.2233	23.5993	23.6994	23.7145	23.0623	22.9865	23.0005	23.1193	22.9295	22.5663	23.0849	23.1961	23.4982	23.4088	23.3864	22.8019	22.7241	22.8643	24.2761	23.9345	23.2936	23.4968	23.3837	23.3435	22.4081	23.6853	22.7724	23.8708	24.3253
KRT1	23.5013	23.3696	23.2469	23.0116	23.4103	23.8948	24.2213	22.7546	22.0115	25.7361	22.6192	22.6621	23.0758	24.5452	23.3001	22.8427	22.8862	23.0882	21.9119	21.7506	23.7218	23.7322	24.9912	24.4123	22.5983	23.0189	23.6048	23.7363	22.7275	23.5272	24.3031	23.2021	23.6984	22.976	22.7721	23.6024	23.5038	22.4024	25.2587	23.6532	22.3068	23.1263	24.8542	24.9124	21.6685	23.2427	23.11	23.5056	24.1821
C1QB	25.6473	24.4614	22.2147	22.8776	22.1074	22.4674	25.1971	21.3054	25.6488	25.7898	25.5064	25.275	25.6859	25.5438	25.3697	25.0553	24.7595	25.0858	24.4889	24.5427	24.4727	24.6519	24.5757	24.6605	24.745	25.5778	24.0167	24.7724	24.598	24.3446	24.023	24.067	24.3598	24.2535	24.5318	24.154	24.5042	24.6328	24.2794	24.9286	24.7089	24.2527	24.4206	25.0403	23.6805	24.8444	24.7436	22.0539	24.4228
C8G	24.5668	24.1143	24.0009	23.5664	24.2849	23.7944	24.4595	24.2834	24.1522	24.5507	24.8279	24.625	24.3325	24.5486	24.5297	24.596	24.1485	24.367	24.5205	24.2996	23.3882	23.9606	24.1951	23.741	24.048	23.7074	24.1239	23.8547	24.0515	24.0107	24.0493	23.6295	24.0642	23.5829	23.7127	23.9912	24.1234	23.8659	24.1351	24.4972	24.1734	24.3584	24.1817	24.464	23.2086	24.1519	23.9862	25.0081	24.1603
KRT9	22.6346	22.3248	22.1836	21.8153	22.0783	21.694	23.0698	21.4126	20.943	24.1919	21.5892	21.8846	22.4061	23.1567	22.6734	22.5199	22.4851	22.581	21.0587	20.9701	22.7747	22.6422	24.1347	23.1457	21.3448	21.701	22.1064	22.6943	21.9666	22.6134	23.205	22.0009	22.4473	21.7642	21.3683	22.1079	21.9996	21.7525	24.428	23.0284	22.0438	22.2783	24.0851	23.47	21.0137	21.9394	21.8446	22.202	23.0654
C4BPB	24.4523	23.7958	21.6814	22.3183	21.9347	22.3655	24.4018	21.7947	24.6588	24.4307	25.0122	24.7706	24.6039	24.3978	24.2969	24.2981	24.4549	24.3061	23.8841	24.0057	23.6779	24.2486	23.9898	24.3009	23.6637	24.2492	23.8858	23.9793	23.7565	23.716	23.6235	23.3175	23.6279	24.0806	23.6765	23.8607	23.9134	23.6454	23.7911	23.9201	23.4691	23.4713	23.6837	24.2337	23.4237	24.0671	23.9222	22.4101	24.128
TTN	23.1238	22.7441	23.6058	22.7773	22.8855	22.7007	23.0094	22.4677	23.208	22.9593	23.161	23.2225	23.0618	22.8839	22.8216	22.9503	23.0703	22.971	22.5143	22.6302	22.7662	22.662	22.7796	22.822	22.7293	22.5377	22.4295	22.7088	22.8536	22.4244	22.35	22.8832	22.5828	22.6771	22.487	22.5616	22.5619	22.6161	22.576	22.6218	22.4916	22.6077	22.6797	22.5488	22.8593	22.4678	22.2999	23.1622	23.3071
TTR	24.5768	24.5903	24.9765	25.2739	25.1058	25.5055	24.0423	25.8072	24.3129	24.3242	24.4779	24.1907	24.177	24.2643	24.2792	24.3911	24.3537	24.1826	23.3516	23.2556	25.6659	25.2265	25.5162	24.861	24.7238	26.0406	23.4887	24.868	25.2811	25.2851	25.5497	25.1498	24.1052	25.1469	24.7959	25.0437	24.619	25.4707	23.492	23.2436	24.016	23.8537	23.796	22.5521	25.8632	23.4701	25.1692	24.5445	24.536
SERPINA4	23.9721	23.9317	25.2679	24.6931	25.0474	25.2099	24.1042	24.7242	23.7242	23.9051	23.5798	23.6398	24.1205	24.5024	24.0479	24.4355	24.1419	24.0266	23.8565	23.818	23.7008	23.6732	23.8135	23.8186	23.7284	23.1709	23.5697	23.7038	23.8164	23.7748	23.919	23.2229	23.103	23.8824	23.8618	23.8528	22.9847	23.3544	23.9254	24.2989	24.3212	23.888	24.3349	23.7707	23.1061	23.7761	23.7089	24.2808	23.985
"IGLC3, IGLC2"	23.5039	22.7108	23.2889	22.2977	23.2246	22.3106	21.309	21.6648	21.4287	25.4286	22.9706	23.2958	22.7585	22.9021	23.1255	24.6592	23.5018	23.3404	20.6068	20.7246	23.3874	23.3671	24.3059	24.1112	23.7289	22.5997	24.2026	22.6568	23.1781	24.0656	22.6935	22.2384	22.8704	23.1367	22.8951	23.91	22.7152	23.5305	20.0955	19.8769	21.2802	21.387	21.7483	21.5836	24.8808	19.5023	23.2022	24.7109	22.9744
FGG	24.8746	23.5745	22.5067	22.6608	22.4219	22.6746	23.4633	21.8141	25.4479	24.7317	24.4623	23.6265	24.925	24.2673	24.1764	23.408	24.6853	24.8009	24.6521	24.3671	23.1179	24.6196	22.2046	24.5711	22.9452	24.1941	23.4657	23.6474	23.5586	24.7288	21.5365	21.6387	25.3129	21.9715	23.1267	22.3739	24.1358	22.3128	23.4836	23.4033	23.2529	23.3744	23.818	22.6095	24.8299	23.9159	23.6099	22.921	22.4137
AZGP1	23.3947	23.5156	25.6936	25.0974	25.2586	25.303	23.5361	24.5842	23.3907	23.2415	23.7131	23.1371	23.1922	23.9347	23.6347	23.672	23.9074	23.7421	23.5702	23.5726	22.9436	22.813	23.1563	23.4319	22.8703	23.129	23.072	23.0247	23.375	23.2542	22.8525	22.8508	23.1959	23.4298	23.3525	23.0276	22.9935	22.8554	23.3942	23.7031	23.496	23.5763	23.0607	23.3212	23.4534	23.5207	22.8652	24.3109	22.9713
F13B	23.6305	23.0724	22.5298	22.4045	22.2999	22.1515	23.9008	21.8427	23.9587	23.8155	24.1323	23.0225	23.6126	23.7134	23.4006	23.2834	23.5968	23.1389	23.1513	23.1739	22.4975	23.1951	23.0547	23.2821	22.7149	23.8231	22.5858	23.4089	23.581	23.2421	22.964	22.5868	22.7371	23.2988	22.8769	22.9231	22.8191	22.3665	23.0851	23.6184	22.6027	22.8573	22.8166	22.9331	23.2933	22.9229	23.0425	22.2293	22.9888
FBLN1	23.1637	22.5996	22.251	22.0952	22.1355	22.0521	23.1273	21.0555	22.7608	22.9874	23.2907	22.5962	23.2335	23.0754	22.9574	22.7469	23.2318	23.0207	22.7869	22.6578	22.7847	22.7354	22.7327	23.0585	22.3796	22.9511	22.3161	22.6882	22.2569	22.8197	22.0764	22.0996	22.2656	22.8495	22.8516	22.4152	22.5245	22.5419	22.3433	22.8948	22.5662	21.9135	22.7586	22.8161	21.9525	22.8089	22.5209	22.7453	22.2335
LGALS3BP	24.1377	23.2865	22.5191	22.798	22.7025	22.3128	22.7415	23.4233	23.3848	23.3584	24.213	24.2929	23.5262	23.8958	23.544	23.2183	23.3387	23.5005	23.594	23.2098	23.7599	23.5282	23.8227	23.4876	24.1977	23.082	23.4907	22.6603	22.9189	23.3583	22.6483	23.4422	22.9032	23.3715	23.4328	23.4351	22.838	23.8909	22.9146	23.7241	23.4048	22.9735	23.0684	23.6383	22.594	22.9367	22.7969	24.1322	23.2715
APOC3	26.6421	24.798	24.1262	24.8693	25.9904	26.4908	24.8221	24.75	26.4191	24.2621	25.588	23.887	25.7488	25.7423	24.0619	25.9366	25.2717	24.408	24.6467	23.6141	24.0355	24.265	24.4037	24.1089	24.9744	25.903	23.9694	23.7675	24.9955	24.6614	25.667	26.2677	24.2095	24.0206	25.347	25.3364	22.7871	24.1734	24.5751	24.3778	24.4888	26.3321	24.9776	25.3929	24.5063	24.1999	23.5334	25.9117	24.9609
AGT	23.9995	23.9177	25.9292	26.8828	25.0198	25.0481	23.3726	25.0334	23.5476	23.5788	24.288	23.8896	23.6815	24.9333	24.1919	24.379	24.0307	23.7326	23.71	23.6099	23.5047	23.0712	23.8708	23.2584	24.2806	23.5732	23.6177	23.438	23.4619	23.8337	23.8609	25.0672	22.8511	23.4448	23.5058	23.299	23.2712	24.1255	23.4156	23.5588	24.9889	23.6669	23.0837	23.7197	23.3615	23.361	22.9447	24.4236	24.2001
HBA1	24.002	23.3845	24.2573	24.7536	24.4101	23.9621	23.5835	24.032	23.7702	23.3234	23.3818	23.267	23.7373	23.6892	23.6564	22.2233	22.2116	22.3932	22.5586	22.4117	22.7281	23.4424	24.5161	21.574	21.6483	27.2358	20.5728	20.5995	21.6365	23.675	23.7317	23.7792	24.6053	23.5099	23.0907	25.4394	23.784	23.138	23.7158	23.5336	21.5186	21.6365	27.0144	22.6938	25.7134	20.1717	25.9751	24.3725	24.1651
IGFALS	22.6039	22.9721	24.2831	24.0802	23.9768	23.479	22.8718	24.1591	22.739	22.6099	23.0497	23.2908	22.8388	23.3793	23.1116	23.2536	23.0614	23.0278	22.4831	22.8846	22.9499	22.7781	22.9964	22.4877	22.9728	22.4109	23.0654	22.5994	22.7211	22.5921	22.97	22.9807	22.6823	22.9937	22.9138	22.9109	22.6852	22.8828	22.7462	22.4986	23.239	22.5816	22.9374	23.3726	22.3597	22.4174	22.421	22.7049	22.8132
HP	21.1472	21.1357	21.5633	22.0371	21.8283	23.3684	20.8794	22.9048	20.9434	20.9808	20.5723	21.1574	21.1587	21.4893	21.5538	20.7016	19.6773	20.0384	21.9705	20.543	21.278	20.7308	21.1359	20.1523	20.0226	20.9603	20.3545	21.1524	19.6986	20.0396	20.5834	20.6574	22.5169	20.6769	20.4266	22.6506	20.4741	20.4414	21.4868	21.1191	21.2535	21.4011	21.717	20.5489	23.551	21.4439	21.2636	22.6142	21.8983
SERPINF2	23.5903	23.8324	25.6676	25.2674	25.016	24.8895	23.8633	24.6949	23.7203	23.9114	23.5301	23.7737	23.7607	23.8753	24.2574	24.0321	23.97	24.083	23.7088	23.9338	23.6326	24.0719	23.2521	23.8854	23.9763	23.7575	23.9679	23.3901	23.5867	23.762	23.2692	23.2618	23.8349	23.4969	23.7188	22.8386	23.6003	23.5022	22.974	23.0835	23.8644	24.1299	24.0459	23.277	23.2388	23.6829	23.4021	24.1442	23.5897
FCN3	24.2799	23.444	22.1712	22.4076	23.3228	22.0827	23.7902	22.8093	24.301	23.2626	24.2055	23.9159	23.9216	23.6832	23.7301	23.9257	24.0779	23.3123	23.806	23.5655	22.7396	23.2647	23.6841	23.2226	23.5786	24.1369	23.6695	23.8846	23.6636	23.5048	23.6189	23.3247	23.1718	23.6267	22.7457	23.7027	23.5764	23.0929	23.7658	23.1416	23.5965	23.5429	23.5562	23.4863	22.6554	23.1223	23.6115	23.2763	23.5578
HBD	19.56	8.60237	19.9482	0	0	0	0	0	0	0	0	0	0	0	0	17.4784	17.5376	17.5342	0	0	0	0	0	17.2477	17.3262	20.8452	16.763	16.6956	17.152	0	0	0	0	0	17.6421	19.1065	18.1159	20.7072	21.4229	21.2729	16.7662	16.8792	19.8588	0	0	16.6892	20.1178	19.6902	19.5127
C1QC	24.1446	23.1388	21.139	21.7538	21.7308	21.6896	23.7564	20.8792	24.0314	24.264	23.9561	23.704	24.231	24.1174	24.031	23.6053	23.372	23.6611	23.195	23.1787	23.158	23.3012	23.232	23.3656	23.3842	23.9944	22.7704	23.3065	23.2305	23.0107	22.6982	22.7929	23.2166	22.9859	23.2275	22.7581	23.2155	23.3541	22.859	23.3201	23.3076	22.7746	22.7919	23.5354	22.5126	23.3599	23.489	21.2117	22.8802
LRG1	22.5692	22.977	24.8882	24.7537	23.6029	24.9677	22.7243	24.5867	22.3431	23.5445	23.4062	23.0961	22.936	22.7088	23.0117	22.9859	23.0503	23.8006	23.2701	23.1254	22.8079	22.7539	23.0811	23.1757	22.7089	22.7528	22.9224	22.7866	22.3425	22.4669	22.413	22.8196	23.2223	23.0819	22.6351	22.3627	22.1403	22.4067	22.8382	22.1342	22.4978	22.6512	22.4764	22.8027	22.2894	22.3739	22.2207	23.6255	23.9465
PGLYRP2	22.7014	22.6179	23.6615	23.3421	23.7392	23.8287	22.6931	23.7249	22.2939	22.7816	22.2826	22.4816	22.9088	23.0007	22.78	22.7182	22.6197	22.9846	22.6448	22.8282	22.443	22.4583	22.5795	22.4474	22.0356	22.2454	22.3141	22.3637	22.3401	22.435	22.2483	21.6969	22.0688	22.7057	22.718	22.3128	22.263	22.2358	22.5729	22.9845	22.6503	22.4531	22.5044	22.6379	22.2929	22.6503	21.8347	23.2558	22.918
KRT10	22.1824	21.8767	21.9214	22.5828	22.6992	24.1488	21.8493	20.7725	20.3367	24.7451	20.9069	20.1214	22.4258	23.7136	22.2594	21.2002	21.3014	21.4427	20.4997	20.4189	21.6265	23.2377	22.7672	22.2441	20.6743	21.2479	22.7231	21.325	20.3425	22.1939	23.1088	20.8245	21.7126	21.4712	21.2509	21.5156	21.3787	21.2479	24.0996	22.4448	21.001	22.978	22.7784	23.7418	20.4315	21.5101	21.2304	22.8953	22.9087
HPR	19.4904	19.372	19.4092	19.0513	18.8584	19.2146	18.9679	18.6569	18.9269	20.0522	20.3112	19.8616	18.0356	17.8915	18.0352	18.8083	19.6283	19.1784	20.7766	20.4363	21.3705	19.2505	20.0471	20.5142	21.2856	20.6158	19.396	19.641	17.3653	19.3052	19.6537	19.6322	20.8642	19.5474	19.336	21.3467	19.3827	19.7622	19.4564	19.2861	18.3258	18.5208	18.2702	17.2662	20.0832	18.0535	18.0602	19.3898	19.6241
CLEC3B	22.3046	22.3478	23.8056	23.4976	23.5727	23.7684	22.2351	23.7958	21.9453	22.2295	22.1449	22.3395	22.1125	22.7353	22.5943	22.4941	22.3624	22.6167	22.3325	22.3827	21.9973	22.5261	22.5801	21.9057	21.6726	21.9368	22.3469	22.2098	21.9635	21.996	22.1604	21.6459	21.7004	22.3579	22.2961	21.9483	21.9796	21.7787	22.1539	22.5347	22.3907	21.9319	22.36	22.2024	22.1359	22.1452	21.8315	22.7973	22.9112
APOC2	25.0792	23.298	24.0206	23.8542	24.3972	24.9009	22.8519	23.225	25.0018	22.6374	23.0313	22.6615	23.8814	23.3368	22.4416	24.0918	23.6505	23.0225	23.05	21.7371	23.3335	23.3982	23.5213	22.8025	22.6604	24.3167	22.7888	22.5051	23.5797	23.149	24.3649	24.1312	23.1357	23.0609	23.7074	23.74	22.017	22.7135	22.5873	22.158	22.305	24.566	23.0969	24.0576	23.5352	22.8544	22.5319	24.2562	23.5477
LPA	20.9149	20.627	20.7038	20.3565	20.022	20.3663	20.7679	19.9904	20.3264	20.7304	20.5683	20.5491	20.7593	21.009	21.419	20.7705	20.7422	21.1227	21.8042	21.3203	20.0232	22.722	20.5693	20.6899	20.1211	19.9857	20.6393	19.8783	19.957	20.1429	19.8823	20.2504	20.9296	21.0126	20.4919	21.1246	20.4353	20.9811	20.3077	20.7997	20.7923	20.8347	19.8282	21.447	20.4346	20.1595	20.4469	20.3096	20.4357
FCGBP	22.0176	21.4388	21.4921	21.6457	21.7113	21.335	21.1003	20.9849	21.3632	21.4269	22.039	21.4378	22.0246	21.6757	21.283	22.2287	21.7196	21.4376	21.6614	22.0411	21.1443	21.3241	21.6389	21.3488	21.1998	21.7848	21.4479	21.0537	20.8339	21.7244	20.9591	21.1938	21.3844	21.4504	21.1495	21.0119	21.3764	21.1134	21.0108	22.5153	21.8132	20.9913	21.4077	21.5069	21.208	21.3703	21.1746	21.8092	21.6396
SERPINA7	22.114	22.1913	23.7785	24.2829	23.1295	23.6299	21.9776	22.9084	21.6075	22.2818	22.1506	22.0382	22.252	22.4307	22.4087	22.2449	22.2022	22.7987	21.8375	22.3186	22.1529	21.301	22.2891	22.2055	22.3066	21.9605	22.2727	22.0753	21.6646	21.8701	21.8554	22.6718	21.9214	21.8766	22.3256	21.2	21.7334	21.8058	21.6273	22.072	22.5769	21.928	21.8728	21.9411	21.7547	21.8754	21.1932	21.9276	22.5884
F12	22.0357	21.9164	22.7693	23.0208	22.6057	22.9082	21.8387	22.1216	21.6205	21.8998	22.8277	21.2524	22.0658	22.1963	21.7096	22.2124	21.7707	22.3402	22.153	21.113	22.0597	21.7194	22.3616	21.8838	22.0703	21.822	21.4172	22.4629	21.5607	21.8752	22.2926	21.8971	21.5825	21.6706	21.7277	21.4053	21.8759	21.5919	21.4505	21.795	21.458	21.6446	21.5672	22.0572	21.6648	21.3746	21.5222	22.0443	21.6801
CPN2	22.983	23.2875	25.0654	24.6364	24.1716	24.6563	23.1908	24.0401	23.0342	23.2957	23.0328	23.7973	22.8883	23.8926	23.7656	23.6715	23.6564	23.1097	23.3227	23.4939	23.08	23.0408	23.5169	22.9546	22.5945	22.793	23.0141	23.1131	22.6923	22.5703	23.172	22.8402	22.7852	23.3244	23.0547	22.7341	22.9981	22.8133	23.0774	23.3721	23.3274	23.0243	23.1946	23.4252	22.201	23.0821	23.4226	23.5711	23.7185
HABP2	23.0841	22.9128	23.7953	23.842	23.8606	23.601	22.8139	23.3352	22.8391	22.8392	23.2144	22.8814	23.0317	23.1258	22.994	23.1529	23.1158	22.8475	22.9487	22.7425	22.6743	22.8843	23.1127	22.8349	22.9569	22.7223	22.095	22.8319	22.9108	22.674	22.9305	22.8348	22.5996	22.9743	22.791	22.7706	22.6365	22.9127	22.5456	22.7673	22.9852	22.7289	22.6656	22.6067	22.7201	22.5032	22.4273	23.2087	23.0924
SAA4	24.49	23.5536	24.5623	24.577	23.6199	24.0715	23.3837	24.6267	24.0112	23.8749	23.7255	24.2681	23.5755	23.7818	23.4379	23.4922	23.5632	22.8557	23.589	23.0374	23.7783	23.6949	23.8484	23.6753	22.7421	23.8742	23.5045	23.5034	22.653	22.9202	24.3597	23.562	23.4363	23.5171	23.3365	23.6454	22.7481	23.1807	23.8707	23.1708	22.9995	23.6074	23.3185	23.3275	23.5142	23.0696	22.9998	24.8715	24.7482
ATRN	21.8353	22.0788	23.6913	24.1114	23.0818	23.5474	22.1497	23.1116	21.8067	21.8745	21.8007	22.0833	21.9625	22.2001	22.0123	22.2188	22.1845	22.2806	21.5329	21.9978	22.2598	21.9862	22.0841	21.7129	21.7675	21.9271	22.3226	21.9467	21.8342	21.9543	22.4013	21.865	21.598	21.6659	22.2577	21.7645	21.691	21.7106	21.5057	21.7567	21.6941	22.0037	21.8671	21.4253	21.8469	21.5964	21.4528	22.3206	22.8246
F11	22.1694	22.1302	23.0462	22.4063	22.8291	23.1697	21.9224	23.1725	22.2443	22.0124	22.4276	22.2208	22.3216	22.2989	22.289	22.4663	22.2932	22.2152	22.0932	22.2241	22.0866	22.3388	22.0269	21.9633	21.8999	21.6573	22.0328	21.8851	22.1122	21.6988	21.8404	21.6287	22.1048	22.1317	21.8389	22.0468	22.1948	21.7969	21.5441	22.2309	22.193	21.7349	21.9797	22.0948	21.5678	21.7194	21.8589	22.1149	22.0807
CCDC168	21.6088	21.5286	21.7004	21.3869	21.4591	21.5809	21.7452	21.5223	21.8053	21.6614	21.6736	21.8411	21.917	21.8144	21.8616	21.7231	21.9657	22.0742	21.6276	21.6807	21.3641	21.5241	21.4887	21.361	21.5105	21.3317	21.202	21.3179	21.4973	21.0888	21.4606	21.4101	21.4177	21.2359	21.2828	21.3269	21.3907	21.4293	21.6241	21.8234	21.4807	21.6518	21.4033	21.5659	21.1579	21.4024	20.9966	22.2385	22.1557
MBL2	21.339	21.076	20.3323	20.8043	21.7186	20.4237	21.827	21.1349	20.7521	21.3032	21.596	21.3289	21.9968	22.4079	20.0398	21.5482	21.6382	22.6945	22.4639	19.8758	21.2044	21.6465	22.0152	21.4545	21.8401	20.4413	20.6515	21.2087	20.7838	21.8891	21.0646	20.3673	20.7494	21.2298	22.3066	19.6604	20.0957	21.1342	20.2474	20.0677	20.0908	20.0176	22.0735	20.6058	20.8524	20.4414	20.3923	20.951	19.908
ACTG1	23.2331	22.1932	22.4732	22.9555	23.3851	24.1845	21.9141	22.5308	22.5653	22.5341	23.1736	23.6969	22.0541	21.8411	22.7309	22.3272	22.3456	22.1727	22.0246	21.5854	21.6497	21.468	22.4054	21.7096	21.8927	20.9963	21.4639	22.5913	22.095	22.3734	22.79	23.9102	20.7017	21.8229	22.2162	21.2716	22.2933	21.8364	22.0631	22.7658	21.8149	21.49	22.1314	21.6078	21.4536	21.3048	22.0818	22.6086	22.9799
KRT2	20.9303	20.7856	21.2081	21.4933	20.8902	22.589	20.8604	20.4694	19.7265	23.3108	20.2178	19.7694	21.522	21.7779	21.4361	20.7155	20.5407	20.8413	19.6781	19.5441	20.0219	20.6007	20.0202	21.6922	19.8509	20.076	21.7949	20.8482	20.338	20.7754	21.302	19.9028	20.6938	20.3831	20.4289	20.7074	20.2815	19.7361	22.3326	21.0826	20.0521	21.6382	21.2465	22.2067	19.2104	20.9836	20.5541	21.2277	21.1576
F5	21.6139	21.4502	21.8868	22.0641	21.6856	21.8637	21.6152	21.7146	21.7498	21.5682	21.5182	21.491	21.6184	21.6618	21.8193	21.8871	21.8356	21.7998	21.8549	21.6772	21.0713	21.6431	21.6171	21.2822	21.1272	21.0924	20.6515	21.0396	21.3892	20.8389	21.5454	21.2181	21.1042	21.4358	21.3385	21.0652	21.0979	21.4076	21.4739	21.6568	21.557	21.059	21.3889	21.4624	20.7577	21.4053	21.2236	21.3852	22.3012
MASP1	21.5208	21.0844	20.7441	20.8819	20.7439	20.4363	21.22	21.0576	21.448	21.1284	21.6582	21.32	21.4971	21.6901	21.377	21.2738	21.555	21.6101	21.1859	20.967	20.8833	20.8214	21.2454	21.2172	21.0366	20.9411	20.9553	20.8602	21.2031	20.9904	20.9598	20.9234	20.6814	21.0826	20.8824	20.9268	20.9325	21.0296	21.1582	20.8731	21.1452	21.0507	21.1952	21.3439	20.5914	21.1078	20.9643	20.8296	21.1823
CFP	21.949	21.3543	20.8067	20.8456	20.5793	20.63	21.8436	20.3775	21.8999	21.946	21.9302	21.3602	21.5635	21.7985	21.5982	21.6438	21.668	21.7087	21.1434	21.4342	21.2785	21.0964	21.0301	21.2597	21.8997	22.4842	21.4984	21.3729	21.9371	21.4194	20.8394	21.0557	21.4848	21.6614	21.1156	21.1781	21.1403	21.2185	21.1445	21.4735	21.1043	21.339	21.0628	21.3401	21.3529	20.947	21.4322	20.85	21.2286
SYNE1	21.2274	20.9992	21.4165	21.9103	21.9747	21.7586	21.1472	21.6299	20.9436	21.2987	20.8417	21.0983	21.0098	21.2644	21.1301	21.3278	21.2306	21.2213	20.8493	20.8635	20.815	20.895	20.964	20.8874	20.7388	20.8073	20.5449	20.6286	20.9574	20.5461	20.5459	20.8983	20.7465	20.765	20.9606	20.6467	20.9357	20.7267	20.9294	21.1609	20.9078	20.8469	21.0447	21.1387	20.5295	20.999	20.4798	21.2041	21.3084
LUM	21.8538	22.0493	24.2752	23.515	23.5805	23.639	22.0393	22.9119	21.5048	22.0502	21.7263	22.0273	21.9456	22.346	22.4836	22.03	22.4173	22.4237	22.2504	21.9565	21.9764	21.4434	22.029	21.8022	21.1768	21.6257	22.1003	21.6717	21.6826	21.9177	21.6291	21.7293	21.3962	21.8106	22.0406	21.6226	21.5332	21.1883	21.4848	22.4597	21.9291	22.0341	22.0248	21.8208	21.6158	21.9955	21.3546	22.5105	22.2261
C1QA	24.1061	22.9212	20.2833	20.154	19.2809	20.0632	23.8664	19.519	24.2844	24.3154	24.1602	23.8669	24.2672	24.0209	23.8318	23.6467	23.3651	23.7025	23.1188	23.1064	22.9482	23.2588	23.0794	23.3487	23.3155	23.9211	22.5699	23.371	23.2617	22.7033	22.511	22.5388	23.058	22.8508	23.0483	22.6121	23.117	23.129	22.9329	23.4709	23.3747	22.771	22.9282	23.6906	22.0079	23.4647	23.3178	20.6568	22.8953
MST1	22.0939	21.7967	21.8244	21.6319	22.2379	22.0347	22.2651	22.1293	22.1702	22.0724	22.2506	21.5886	22.0565	22.3344	22.3477	22.1292	22.0285	22.2504	21.5859	22.2424	21.6249	22.07	22.0902	21.7532	21.5451	21.5482	21.7105	21.1834	21.6462	21.6312	21.5925	21.4509	21.59	21.3231	21.6862	21.4907	21.7583	21.4434	21.4524	22.1157	22.0218	21.6768	21.2181	21.8685	21.2374	21.5779	21.3636	22.0458	21.5861
TLN1	23.0459	23.7125	24.6548	24.3079	24.1789	24.3051	22.9372	23.8576	22.9104	23.2576	23.2265	23.4517	22.8633	23.8688	23.521	23.0579	23.8299	22.5474	21.5851	21.4329	26.1467	25.0405	25.7152	24.5855	24.999	26.0329	24.778	24.2507	24.8456	24.1063	25.5273	24.6735	24.0718	25.0642	24.0857	25.1786	23.7618	25.1067	21.0147	20.5907	22.1654	22.5884	22.4653	20.8891	25.2614	20.1844	24.1411	21.4131	22.8116
ECM1	22.0977	21.9329	22.7804	22.22	22.8616	22.6074	22.4185	22.4289	21.8718	22.3286	21.7717	21.9449	22.453	22.132	22.4251	22.3404	22.4448	22.5204	22.0027	22.1707	21.9832	22.0575	21.3988	22.2489	21.6577	21.6496	21.7003	21.505	22.0068	22.0839	20.8109	20.8506	21.7888	21	22.1611	20.9088	22.1536	22.1557	21.1779	21.1216	21.3107	22.3058	22.0277	21.36	22.0467	22.0595	21.7272	22.5061	21.6767
CPN1	20.7059	21.2048	22.5578	22.1342	21.5543	22.1947	21.1068	21.8182	20.9228	21.2441	20.7935	21.5751	20.7575	21.6317	21.4316	21.2899	21.4347	21.2524	21.1291	21.2369	21.315	21.3646	21.4904	21.234	20.809	21.2044	21.3989	21.0637	20.8886	20.8766	21.2049	20.6012	21.0918	21.2953	21.1091	20.8714	20.9758	21.1632	20.7973	21.0558	20.961	20.628	20.8592	21.1945	20.3849	20.6637	21.6479	21.1972	21.2009
APOL1	21.4464	21.3103	22.3294	22.7286	21.5963	21.734	21.1808	22.3236	21.2789	21.332	21.1261	20.8642	21.4637	21.3467	20.7589	21.374	21.1863	20.9836	20.6491	21.339	21.7284	21.6702	21.4188	21.4608	21.7769	21.5276	21.6401	21.0275	21.1106	21.6354	21.4702	21.4444	21.3553	21.3908	21.3231	21.2203	20.9651	21.4883	20.9542	20.2762	21.1419	20.44	20.9955	21.2137	21.6699	20.1978	20.8263	20.9004	20.9905
THBS1	21.8848	21.214	21.139	20.9477	20.6537	21.12	20.1878	20.0811	20.6433	20.7112	20.8409	21.5256	21.2899	21.2087	21.6498	21.169	20.7046	22.3592	22.5136	21.6198	21.3784	21.1521	21.0747	20.8531	20.3228	20.5879	20.4195	20.6231	20.846	21.0029	21.4967	22.0939	20.7553	21.6258	21.5363	21.5766	21.14	22.4367	21.5468	20.9802	21.2864	22.0768	21.5589	20.4967	22.6361	21.2504	21.5125	20.711	22.5837
NEB	22.6478	22.6272	22.1856	23.4536	22.7913	22.4591	23.3629	22.0196	23.318	23.0503	23.7638	22.9716	23.1397	22.4147	22.9913	22.8568	23.176	22.6154	22.3893	22.7044	22.831	22.7312	22.2644	22.6439	22.7358	22.6583	22.4525	22.5528	22.5448	22.5233	22.2407	21.7391	22.6112	22.4336	22.6352	22.606	22.6595	22.7154	22.4278	22.4368	22.7791	21.3147	22.6379	22.6867	22.218	22.3271	22.1531	22.8959	22.5691
APOM	23.6197	22.7132	23.6714	23.8102	23.1201	23.687	22.3968	23.4057	23.1057	22.724	22.8171	22.9037	22.8482	22.7099	22.613	22.8201	22.27	22.7176	22.7141	22.3425	22.6648	22.6421	22.7462	22.4533	22.0633	23.0717	22.7705	22.6203	22.9782	22.2457	22.958	22.6144	22.1265	22.2208	22.9328	22.3619	21.9652	22.0692	22.675	22.6377	22.5309	23.45	22.6911	23.0186	22.2248	22.6153	22.0671	22.6681	22.8912
SYNE2	20.5896	20.5094	20.8573	21.664	21.0508	20.854	20.5833	20.631	20.6617	20.5974	20.7031	20.7249	20.4426	20.6948	20.8353	20.49	20.5988	20.6661	20.488	20.447	20.1351	20.4614	20.315	20.3738	20.2555	19.9349	20.1899	20.6491	20.323	20.1128	20.3425	20.2059	20.3941	20.5622	20.3118	20.1443	20.3903	20.1753	20.4206	20.4565	20.264	20.4392	20.3632	19.9144	21.7746	20.1328	20.8901	20.7251	20.5663
F10	21.721	21.6263	22.5135	22.6826	22.519	22.619	21.9604	22.9273	21.6837	21.3947	21.3745	21.5471	21.9562	22.2944	22.1672	21.4807	21.5037	21.5026	21.4473	21.2527	21.4754	21.2763	21.3962	20.9795	21.2564	21.3748	21.395	21.1294	20.951	21.6324	22.0201	21.1891	20.954	21.5664	21.7576	21.833	21.6268	20.7324	20.7169	20.6562	21.7937	22.2626	21.7367	21.6384	21.8358	21.5659	21.6063	21.3843	21.8272
APOC1	24.492	23.5721	24.0893	23.9514	23.2874	24.4523	23.5156	23.2287	24.3235	22.6032	23.6059	22.73	23.8224	23.9699	22.6557	24.0124	23.9606	23.2944	23.9523	23.0551	23.6146	23.3804	23.5089	23.0429	21.8996	24.5916	23.3797	22.6275	24.2747	23.2563	24.3369	23.8962	23.3143	23.2624	23.6625	23.6909	22.1418	22.386	24.3771	23.9545	23.4339	25.2625	24.0796	24.7008	23.5247	24.1613	22.4748	25.4213	24.9114
CENPF	21.443	21.1717	21.3616	20.9462	21.2379	21.1458	21.2933	21.0444	21.3591	21.398	21.289	21.3755	21.3544	21.4561	21.3425	21.6898	21.6685	21.6556	20.9862	21.1106	20.9395	20.7979	20.8536	21.4481	21.6151	21.809	20.7806	20.5926	20.7679	20.8711	20.7332	20.9857	21.2326	21.2487	21.2358	22.0011	21.7615	20.806	20.9948	20.9162	20.8817	20.9526	20.984	20.5765	21.5755	21.0229	20.6294	21.4789	21.3353
IGHV3-7	20.2479	20.2481	17.8185	18.9892	20.1796	19.4522	18.6616	19.7921	19.3046	21.8992	21.161	21.3425	22.7907	22.8714	22.7511	19.4034	18.9772	19.1234	20.484	20.8961	20.5874	20.2448	20.5644	21.1698	20.7775	19.2511	20.3698	19.075	18.5075	20.4571	18.9382	19.4084	20.5018	20.4817	20.1005	19.8297	19.8933	19.8532	20.4008	20.3612	19.9381	20.5456	20.8614	21.6659	21.738	20.1921	19.5542	20.508	20.0888
CFHR5	21.5174	20.2683	21.0001	20.143	20.1523	20.1423	20.3902	19.3788	19.9267	20.7925	21.4817	20.7036	19.8521	19.7932	19.9987	20.141	20.2416	20.5636	20.8559	20.8764	20.4359	21.0959	20.8994	19.9286	20.0677	20.2321	19.5409	19.5667	18.7766	21.7148	21.0978	20.1763	20.536	20.5112	20.3471	20.5504	20.5199	19.8893	19.8545	20.1015	20.0544	20.2969	20.0142	19.7566	20.4433	19.5482	19.6854	21.3056	21.0863
GPLD1	21.3836	21.4076	22.7678	22.6201	22.599	22.5366	21.151	21.9514	21.3252	21.0313	21.7726	21.2843	21.5357	21.8363	21.4363	21.5677	21.4271	21.4423	21.396	21.5547	20.9894	20.8879	21.1954	20.9674	21.4203	21.6357	21.1493	21.1166	21.3181	21.2829	21.6139	21.1871	20.6592	21.1095	21.5221	21.0475	20.9327	20.9912	20.8791	21.3779	21.453	21.6261	21.2301	21.4221	20.8453	21.2281	21.0205	21.7003	21.4954
F13A1	21.6346	20.8827	20.1654	20.3939	20.1427	20.2525	21.5413	19.9806	21.6151	21.9413	21.6562	21.2916	21.4119	21.161	21.5788	21.2748	21.6275	20.9329	20.8166	20.9582	20.6006	21.1721	20.1836	20.7851	20.5448	21.6794	20.4759	21.3355	21.2326	20.8615	20.1861	20.8752	20.5424	20.0641	21.2407	20.3078	20.9332	20.1177	20.5814	21.3063	20.0275	21.1274	21.1352	20.3114	21.2414	21.1474	20.961	19.7827	20.2341
GPX3	22.0554	21.859	22.4141	22.0327	22.5933	22.5615	22.0132	21.9873	21.9195	21.6379	21.6831	21.7214	22.0846	22.2439	22.0715	22.2572	22.0437	22.0092	22.346	22.0506	21.2263	21.852	21.5013	21.7232	21.6489	21.3537	21.548	21.5592	21.8504	21.6913	21.3886	21.5035	21.3308	21.673	21.5804	21.2299	21.8531	21.6939	21.9754	22.4111	22.1216	21.8166	21.9987	22.0238	21.6799	22.0162	21.7314	22.1878	21.6747
QSOX1	21.125	21.0095	22.2186	21.5993	21.8925	22.1115	21.026	21.7736	20.7934	21.2352	21.1347	20.7374	21.1079	21.3067	21.4686	21.3239	21.0171	21.2278	21.2631	21.0209	20.6706	20.7131	20.7237	20.9035	20.7649	20.6463	20.7663	20.8442	20.7212	20.779	20.7793	20.4167	20.4661	20.9548	21.11	20.8114	20.7222	20.4854	20.802	21.0484	20.9563	20.8581	21.1799	20.9075	20.5698	20.8907	20.6773	21.4592	20.9745
CRP	21.6357	21.404	20.4594	22.0649	20.0923	20.9337	21.121	20.8269	21.2376	20.3876	25.2563	23.6685	21.3591	20.8125	21.6343	21.3873	22.814	23.8851	22.1214	21.7329	20.8573	21.2361	20.6019	21.7041	23.1718	21.0011	20.7413	21.423	20.5627	19.8474	19.4801	21.977	23.9013	21.6996	21.0956	20.4591	21.05	22.7982	19.9411	19.968	20.3731	21.3564	20.5402	20.6741	23.3366	20.5153	21.0723	24.4363	22.2527
F9	21.992	21.5927	21.4482	21.6834	22.0563	21.1652	21.7789	21.8049	21.8155	21.5726	21.5684	21.9339	22.0544	22.346	22.1823	21.5674	21.4939	21.7016	21.7384	21.5516	21.2224	21.3382	21.4237	21.3489	21.4506	21.2019	21.2065	21.3005	21.1395	21.6045	22.0155	21.2264	21.1928	21.2951	21.7597	21.7584	21.8215	21.2773	21.0851	21.1459	22.182	21.9749	21.635	21.8449	21.5306	21.6791	21.5469	22.1725	22.0144
BCHE	21.0873	21.3049	22.3783	22.7166	22.45	22.4036	21.2328	22.4637	21.3461	20.9253	21.01	21.3278	21.2643	21.3738	21.1711	21.3922	21.2818	21.3671	21.2331	21.2125	21.5341	21.3754	21.3312	21.1991	21.2906	21.229	21.5341	21.2878	21.3761	21.2796	21.4764	21.2741	20.9398	21.0672	21.1649	21.2405	21.1725	21.2419	20.763	20.6396	20.7511	20.9071	20.8983	20.8465	21.0476	20.6586	20.6451	21.4477	22.1224
MYH9	25.5932	25.0575	25.7192	24.947	25.2019	24.9389	25.3466	24.9506	25.3355	25.5609	25.9701	26.0142	24.6248	24.7305	24.5052	25.3554	25.3807	25.1062	24.9033	25.1699	24.8221	25.252	24.9143	25.0747	25.2384	24.7578	24.8579	25.0653	24.7692	25.0502	24.8565	24.6609	24.9888	25.186	24.811	24.9813	24.8765	25.0267	25.1944	25.0861	25.0556	25.1269	25.125	25.385	23.8604	25.1746	24.6293	25.8628	25.1864
C1RL	20.3713	20.351	20.854	21.8991	22.377	21.2686	19.9005	20.6701	19.7328	21.612	21.3188	21.3978	21.1149	20.9476	20.7049	20.5559	20.4402	20.6667	20.5711	20.3013	20.8682	20.2982	20.4891	19.7836	20.1066	19.4037	20.0651	19.8448	19.9275	20.3171	20.0967	21.3243	20.8904	20.9016	19.7435	19.2819	19.3753	20.1049	19.857	19.9241	19.5602	19.4158	19.373	20.402	20.5774	18.3071	19.2241	20.4674	20.5458
GOLGB1	22.8644	22.2912	23.4491	22.5636	22.5578	22.3826	22.5634	22.2036	22.4098	22.9798	23.501	23.1399	22.741	22.8105	22.4087	22.5223	22.3049	22.4272	22.1402	22.2349	22.0983	22.3794	22.4126	22.1669	22.1967	22.0721	22.3235	22.1014	21.9124	21.9183	21.7305	22.354	22.1336	21.956	21.5033	22.2343	22.3042	21.8402	21.3953	22.0094	22.2137	22.4492	22.7101	22.4288	21.2108	21.9262	21.7815	23.0663	22.7155
CPB2	22.8368	22.4412	23.2606	22.443	22.5344	22.8395	22.5753	22.6981	22.4475	22.3868	22.7626	22.4923	22.7317	22.7081	22.2955	22.5643	22.9266	22.7006	22.6074	22.4249	21.8837	22.4128	22.5858	22.5379	22.6402	22.3919	22.4451	22.497	22.529	22.1996	22.3344	22.4255	22.1645	22.4465	21.795	22.483	22.4374	22.0752	22.4463	22.3534	22.2378	22.6007	22.1375	22.2882	21.8582	22.1139	22.1333	22.6721	22.4849
ASPM	21.1624	20.9034	21.5941	21.1805	21.0628	20.899	21.894	21.3898	20.7078	21.0045	21.0997	21.138	20.7931	20.9327	21.2369	21.6853	21.8626	21.9498	20.7363	20.6872	21.0004	20.4128	21.4469	21.1122	20.741	20.0326	20.5811	20.1633	20.5315	20.6581	20.7485	20.6209	20.7154	20.8664	21.0828	21.0548	20.9096	20.5741	20.4985	20.8688	20.8139	20.6916	20.6966	20.7707	20.5281	20.2098	20.4707	21.2007	21.0622
"IGHV3-30, IGHV3-30-5"	21.2092	21.5453	19.8443	20.2967	21.0094	20.2376	20.0135	20.6015	20.2755	22.7284	21.0569	21.8623	23.0716	22.9113	22.9117	23.4316	23.3212	23.2876	20.3802	20.2777	21.7705	21.863	22.4962	22.697	22.29	20.8688	21.027	20.0638	19.651	22.5275	21.224	20.733	21.1844	21.36	21.8664	22.4805	22.0341	22.8523	22.1254	21.1111	20.634	20.293	21.4694	20.4895	23.7699	20.9981	22.1382	20.9913	21.2781
MACF1	21.0289	20.9847	22.5519	21.6875	21.7202	21.864	20.6599	22.0722	20.6436	20.7854	20.5586	20.8264	20.8222	21.156	21.4854	21.3028	20.8655	20.9718	20.6663	21.1423	21.4234	20.9304	21.1154	20.8427	20.9241	21.1454	20.5838	20.6439	20.9018	20.5636	20.662	20.9253	20.8922	20.7019	21.3718	20.5036	21.5439	20.2031	20.7511	20.8535	20.6333	20.9249	20.7132	20.397	21.5165	20.4246	20.4384	21.8785	21.3347
KRT14	16.8601	14.5372	17.5504	14.7348	14.4585	14.5088	16.7649	16.2159	15.391	17.622	16.3149	16.351	0	0	0	17.1691	17.1162	17.0524	17.0734	17.0129	18.1367	19.3052	19.3222	16.0785	15.9445	16.0985	14.8791	0	14.5329	18.7662	18.8715	15.5081	15.2245	15.7119	15.9467	16.5565	16.6328	17.4553	19.8864	18.64	16.3945	16.6517	18.069	18.5326	15.6941	0	0	17.4426	17.7205
CD5L	22.0706	21.7343	20.4199	20.6148	21.0311	20.6529	21.0397	21.1256	21.9574	22.4859	21.6815	21.641	22.7485	21.9409	21.5837	21.9025	21.626	21.3602	21.4655	21.7904	22.6361	21.3704	21.9282	22.1478	22.4286	22.0561	22.5159	21.8037	21.2134	22.0273	21.2167	21.0664	22.1679	21.6433	22.2118	21.356	21.4575	22.6829	22.6304	21.6173	21.0432	21.4074	21.8179	22.4432	22.2816	21.6376	22.1692	22.089	21.3533
CNDP1	21.6948	20.8229	22.0707	21.3677	22.318	21.793	20.5568	20.8653	21.0413	20.4813	20.953	20.7702	20.5641	20.6306	20.6708	21.2152	20.8543	20.6374	20.7144	21.0138	20.3677	20.6447	21.3884	21.0157	20.6905	20.4494	20.7401	20.4024	20.5961	20.3742	20.9423	20.8967	20.672	20.8366	20.8873	20.5021	20.9069	20.8857	21.133	20.7503	20.1213	21.0617	20.4556	20.5573	20.1596	20.6507	20.4234	21.0418	21.2991
SERPINA6	21.3195	21.4935	23.3925	23.3065	22.6726	22.9374	21.2596	22.3121	21.0341	21.1964	21.5479	21.4221	21.3002	21.6657	21.5245	21.3943	21.5216	21.6173	21.1599	21.531	21.3809	21.3382	21.3963	21.3702	21.7593	21.6342	21.6487	21.0285	21.2514	21.0409	21.5028	21.9518	21.1276	21.3243	21.2234	20.9492	21.2072	21.7454	20.9913	20.8615	21.9032	21.2651	20.8306	21.1337	21.0612	20.6377	20.8478	21.6525	21.4511
VCL	21.7667	20.9213	21.0203	21.5261	21.6437	21.9579	20.7839	21.2391	21.5625	21.1764	21.278	21.7829	21.2208	20.917	21.3173	21.0844	21.2365	21.517	20.6296	21.0389	20.6137	20.8254	20.9573	20.6751	20.5092	20.3127	20.6955	20.7529	20.6494	20.7956	20.8506	21.3639	20.2822	20.7367	20.5795	20.4646	21.178	20.9162	20.4457	21.024	20.4941	20.6348	20.7041	20.3671	20.6193	20.2363	20.8435	20.9678	20.9783
KRT16	16.2767	15.9946	16.4554	16.2132	16.2922	15.9261	15.9897	16.2531	15.7178	16.4827	14.8924	14.768	0	0	0	19.8261	19.1656	19.8299	16.6087	16.7712	18.5624	19.0298	19.1352	16.9504	16.6114	17.4771	15.6334	15.9787	14.8907	17.9865	18.4188	18.174	18.0702	17.7343	15.4201	15.735	16.2443	18.9275	19.9606	18.9088	16.486	16.4054	18.1021	19.8007	16.8998	15.5888	15.4322	16.9374	16.2941
LBP	20.8072	20.8257	21.3671	21.6192	20.7329	22.0819	20.6571	21.1538	20.574	20.9008	20.9981	21.0153	20.5421	20.9271	20.6761	21.2155	21.2597	20.9339	20.2818	20.8482	20.8614	21.0857	20.5886	20.8579	21.1555	20.1505	20.3512	20.8025	20.5503	20.7778	20.7435	21.2062	20.8641	20.7026	20.6356	20.5031	20.5773	21.0621	20.8201	20.3439	20.8418	20.9022	20.6775	20.7513	20.4813	20.6699	20.4077	21.9357	21.1427
VWF	20.3328	20.2158	20.4501	20.1554	20.2538	20.6883	20.2922	20.2233	20.4238	20.4559	20.2936	20.2533	20.3597	20.3287	20.3781	20.3418	20.6418	20.9249	20.5946	20.5151	20.0509	19.8663	20.1782	20.3119	19.6279	21.271	19.7137	19.953	19.8959	19.9588	19.8336	20.2115	20.3218	19.9874	20.2651	19.9995	20.0552	20.4338	19.8112	20.2709	20.0538	19.864	19.9597	20.2	19.744	19.9853	20.3128	20.636	20.4477
LCP1	20.2385	20.1229	21.7048	20.7337	20.723	21.2751	20.1549	20.705	19.9888	19.8985	20.1721	20.3247	20.1239	20.3769	20.2694	20.1692	20.2804	20.4554	20.2326	20.0117	19.9573	19.8949	20.5483	19.8852	19.7118	19.6526	19.5172	19.6022	20.7515	19.8283	19.7323	19.9028	19.8611	20.0103	19.9088	19.6192	19.8947	19.8406	19.9316	20.2388	20.1375	20.0338	19.9814	20.0615	19.9103	19.8992	19.6148	20.588	20.2973
CENPE	21.8491	21.4579	21.7625	22.4801	22.5294	22.5027	21.6797	21.3521	21.574	21.7658	21.3893	21.4616	21.8274	21.7477	21.6845	21.8138	21.4877	21.5653	21.3266	21.5474	21.1101	21.3323	21.3608	21.3186	21.5202	21.1837	21.1968	21.2618	21.0031	21.2646	21.019	21.238	21.6146	21.4468	21.042	21.1846	21.4332	21.1814	21.2603	21.2987	21.3424	21.371	21.4471	21.5361	20.7945	21.3206	21.0251	22.1183	21.6336
JCHAIN	21.9189	21.44	20.2858	20.6968	20.4667	20.4464	20.3957	21.0539	21.3452	22.3557	21.0778	21.166	22.2115	21.2919	21.1817	21.347	21.2141	20.8362	21.3901	21.3286	22.6497	21.1124	21.8066	21.9595	22.336	21.3231	22.5202	21.5434	20.8381	21.8618	21.0544	20.6467	21.8913	21.5815	21.6222	21.7333	21.1889	22.6324	22.0277	21.2165	20.8338	21.2572	21.5542	22.0202	22.3519	21.3496	21.7973	21.2722	20.9878
TNXB	20.4584	20.2914	21.1857	20.4256	20.7033	20.2661	20.0118	20.7999	20.0892	20.4476	20.4295	20.2656	20.6413	20.6032	20.5075	20.4969	20.4124	20.4856	20.4318	20.3391	20.23	20.2081	20.1659	20.1695	19.9519	20.0563	20.2115	20.1146	20.0253	20.5202	20.0803	19.6587	20.3359	20.4823	20.1138	20.1432	19.9883	20.0114	20.1347	20.4705	20.1223	20.4047	20.5044	20.3152	20.0485	20.2028	19.9016	20.3165	20.2614
SERPINA10	20.6277	20.642	21.4878	22.0232	21.3534	21.696	20.3713	21.198	20.0506	20.7104	20.5558	20.9485	20.5827	20.8582	20.7576	20.4947	20.7263	20.6289	20.7757	20.6197	20.5893	20.6914	20.7111	20.3493	20.4709	20.417	20.7028	20.5676	20.2985	20.2763	20.8277	20.7038	20.3157	20.6102	20.4117	20.4377	20.4089	20.4126	20.6678	20.8698	20.5385	20.3023	20.5041	20.2491	20.3589	20.2026	20.1573	21.2295	20.9654
COMP	19.744	19.2641	19.6152	19.3553	19.7535	19.5782	19.8649	19.9596	19.3338	19.4118	19.3157	19.0884	19.5164	19.4945	19.6832	18.8475	18.8462	18.6904	19.0726	18.7187	19.2004	19.6938	19.9049	18.9728	18.8438	18.8205	19.372	19.5863	19.6958	19.3157	18.672	19.2123	19.4271	19.5819	19.3972	19.1034	19.4866	19.0763	18.9952	19.4917	19.121	19.4945	19.5031	18.0453	17.9652	19.4127	19.3473	19.4961	19.058
AHNAK	20.5589	20.0232	20.0221	20.4316	20.3858	20.3674	20.2569	20.2872	20.2356	20.3072	20.406	20.5454	20.2139	20.2504	20.1664	20.3712	20.5937	20.4872	20.4052	20.0732	19.7703	19.7765	20.031	19.9477	19.828	19.6801	19.7631	20.0642	19.8356	19.6687	19.5826	19.9514	19.777	19.9067	19.6092	19.8654	19.7491	19.6299	19.7921	19.9676	19.9164	19.9859	19.8819	19.8491	19.8534	19.9669	19.5859	20.5603	20.5855
FCN2	21.147	20.6851	19.9648	19.9566	19.9825	19.6467	20.5327	19.3105	21.176	21.1278	21.8582	20.9563	21.1553	21.049	20.9758	20.5591	21.2133	21.9664	21.1775	20.8678	20.2528	21.1207	20.5699	20.6504	21.0714	20.9833	20.8219	20.201	21.2128	20.5526	20.2087	20.0864	20.9883	21.0696	20.9891	20.773	20.8955	20.7625	21.1731	20.5948	20.9261	19.6751	20.8027	20.8681	20.0243	20.4249	19.6558	20.9189	20.6916
CEP250	20.5337	20.7561	21.9423	21.7678	22.3981	21.9856	20.7206	21.8372	20.7787	20.6411	20.4815	21.071	20.5495	20.4793	20.8952	20.8867	20.9499	20.9744	20.5463	20.7103	20.7354	20.5662	20.3586	20.5414	20.3522	20.4507	20.7335	20.0063	20.2929	20.7559	21.2024	20.911	20.2203	20.4684	20.3587	20.159	20.3113	20.3065	20.7618	20.6519	20.5944	20.5616	20.549	20.4828	21.5405	20.4462	20.0891	21.3174	21.2421
EFEMP1	20.9405	20.7099	21.0975	20.6721	21.0938	21.0157	20.9747	20.7817	20.6356	21.2149	21.2192	20.5839	21.1429	21.1997	20.9539	21.1624	21.0721	20.8802	21.2385	20.9086	20.2838	20.5364	20.5521	20.7592	20.4654	20.6411	20.3346	20.5312	20.4632	20.812	20.1788	20.338	20.29	20.8014	20.5728	20.5373	20.2867	20.0936	20.7045	21.4236	20.5664	20.4218	20.5386	20.7993	20.153	20.7662	20.2448	21.5865	20.5845
IGHV3-49	19.1379	16.2712	17.8914	17.3856	17.9512	17.7249	15.7554	15.9702	16.0501	0	0	0	20.1537	20.5108	20.5738	19.7704	20.1318	20.1135	16.6222	16.0645	16.6141	17.2372	19.0384	18.2079	17.4513	16.8941	17.4642	15.5728	15.7649	16.9863	15.2465	17.2705	17.4491	18.167	16.5512	17.1273	16.3967	14.6882	14.4515	14.4151	17.7384	17.6914	18.1216	18.5849	18.9593	17.7443	17.6998	19.0941	18.5901
FETUB	20.8086	20.8881	21.8048	22.4136	22.3189	21.8852	20.9336	21.1526	20.4673	20.8261	21.3144	20.57	20.7832	20.9442	21.3287	21.0261	21.2829	20.9888	20.4982	21.033	20.7785	20.6213	20.9879	20.6807	21.1308	20.173	20.8031	20.5683	20.5104	20.9104	21.066	21.3197	20.298	20.5999	20.5025	20.5143	20.5874	20.9677	20.5782	20.744	21.0239	20.8772	20.693	20.6717	20.0137	20.5997	20.1694	21.0498	21.1649
CAT	20.4673	20.3836	20.5372	20.7418	20.5195	20.5985	20.2802	20.6359	20.1614	20.5745	20.3549	20.2471	20.3816	20.5573	20.5001	20.2498	20.036	20.3355	19.9614	20.4488	20.324	19.9773	21.2463	19.8714	19.9044	21.655	19.4563	19.3276	19.6968	20.1863	20.5729	20.4822	20.313	20.2203	19.9857	20.5339	20.7511	20.3225	20.3383	20.3332	20.6843	19.9902	21.2434	20.4558	21.127	19.5139	21.6296	20.8208	20.6542
IGFBP3	20.5522	20.6721	21.4351	21.7914	22.0795	21.4866	20.6222	21.6861	20.578	20.3211	20.5035	20.957	20.6645	21.1641	20.9341	20.8746	20.7534	20.7363	20.3271	20.7444	20.2255	20.3839	20.544	20.2557	20.6247	20.6034	20.5682	20.3538	20.3463	20.2445	20.3157	20.3354	20.3099	20.8155	20.6967	20.4337	20.5074	20.308	20.4956	20.3486	20.676	20.464	20.8468	20.6904	20.8913	20.3347	19.9671	20.4332	20.8103
SELENOP	22.0083	21.8959	23.3517	22.893	22.9435	23.0657	21.4156	22.1012	21.3095	21.9403	21.6314	21.9467	21.951	22.0603	21.9079	22.003	21.9186	22.0446	21.8196	21.831	21.4789	21.7531	21.7943	21.8005	21.6724	21.8217	22.0851	21.8538	22.0785	21.7646	21.8002	21.6486	21.2464	21.6182	21.8595	21.7467	21.6425	21.6933	21.754	22.1102	21.7438	21.6982	21.8255	21.4675	22.2179	21.2353	21.7717	22.2214	21.9794
KRT6A	17.3055	18.6404	17.3348	19.1688	19.406	18.9675	18.1136	18.3836	17.9423	18.8087	17.2775	17.2118	19.3233	20.4396	19.3449	19.1306	19.11	19.2556	18.0741	18.2643	20.7605	18.2564	18.2632	18.8516	18.7013	18.5486	18.7187	18.7293	17.9851	17.1833	17.5635	17.812	18.5019	17.7185	17.8106	18.118	18.9607	18.0369	19.7278	18.7027	17.8636	18.4415	20.5519	21.5542	18.0483	19.2712	18.5818	17.8086	17.5925
TGFBI	20.7563	20.1945	20.8978	20.5073	20.4848	20.6114	20.3766	20.5309	20.4299	20.1832	20.0544	20.0095	20.3912	20.7804	20.4017	20.1855	20.3158	20.3658	20.4442	20.2836	20.1063	20.1115	20.1313	20.1891	20.1743	20.1887	19.6182	19.9764	19.7175	20.3425	19.9567	20.1598	19.8967	20.1304	20.1765	19.8083	19.8555	20.3103	20.0558	20.5687	20.1188	19.7824	20.0572	19.9485	20.0872	20.1136	19.9187	20.3813	20.2025
ADIPOQ	22.6862	22.4446	22.7448	22.1349	21.6513	21.834	23.2503	22.6222	21.9118	22.5989	23.3971	21.6794	23.2366	22.9568	22.8632	22.8334	22.4072	22.7916	23.4152	22.608	21.505	22.919	22.5781	21.6507	21.8761	24.3113	22.1915	22.3955	22.2716	21.881	21.7997	21.8615	22.0795	22.708	22.7251	22.0701	21.6095	21.3252	22.7848	23.4677	22.4355	22.1604	22.5149	23.1155	21.6903	22.9349	22.2064	22.2614	22.293
COL6A3	20.35	20.4504	20.0971	20.03	20.2994	20.1424	20.255	20.823	20.4664	20.7625	20.5486	20.4797	19.8212	19.7095	20.0188	20.1549	20.1129	20.1967	20.2213	20.0996	21.2365	20.2792	20.6871	21.1476	21.4667	21.1223	20.4106	19.9707	20.0988	21.0448	20.9776	20.3887	20.2869	20.6323	21.0531	20.7577	20.3105	20.3496	20.5738	20.8049	20.17	20.1664	20.3451	20.2236	20.7402	20.6694	20.1137	21.7794	20.6269
PLTP	20.316	20.1841	21.3554	21.374	20.7507	21.134	20.4185	20.9736	20.0784	20.2195	20.4643	19.8876	20.134	20.5308	20.2029	20.369	20.3585	19.9872	20.2544	19.9694	20.0645	19.828	20.5382	20.0245	19.7068	21.3704	20.0832	19.8641	19.9968	19.6999	20.5143	20.062	19.6398	20.2815	20.3142	20.1739	19.3718	19.3187	19.4866	20.2927	19.8251	20.1254	20.0305	19.9968	19.7472	19.8353	19.6295	20.4503	20.3527
PRG4	19.5674	19.2707	19.7184	19.9188	19.8806	20.0748	19.0645	19.8179	19.0524	19.1093	19.1205	19.6583	19.2143	19.2307	19.3522	19.5677	19.381	19.3518	19.1744	18.9863	19.592	19.3382	19.6106	18.7461	18.5573	18.689	19.3801	19.2287	19.3685	18.9999	20.2867	19.3442	18.8512	19.597	19.7628	19.7508	18.8583	18.955	19.0774	19.2235	18.9716	19.0679	19.0119	18.8593	19.0124	18.6985	18.6671	19.6651	20.3436
PRKDC	20.2586	20.285	20.1563	20.0475	20.0936	19.8308	20.1644	20.3187	20.2157	22.5875	19.811	19.5662	20.5225	20.6224	20.6467	20.471	20.4673	20.3905	20.1691	20.3309	20.1043	20.3353	20.2986	20.2846	20.3609	20.0477	20.2173	20.1213	20.0707	20.0355	20.0829	19.7103	19.9669	20.9349	20.1228	20.2095	20.2388	20.5011	20.4209	20.5021	20.308	20.7717	20.5862	20.5546	19.4857	20.3219	19.8177	20.8287	20.466
PRDX2	21.14	21.0158	22.1163	22.4977	21.9861	21.1036	20.7089	21.411	20.3174	21.2185	19.7455	20.0995	20.4131	20.7582	21.666	19.7553	19.5171	20.0389	20.0922	21.2947	20.9294	20.3453	22.5201	19.6391	20.3105	23.6663	19.7205	18.9253	19.5658	20.8324	21.4239	21.5785	21.4939	21.4767	20.8044	21.4973	22.0288	21.3572	20.7404	20.7415	21.5052	20.7199	22.9243	20.906	22.5205	20.163	22.6337	22.1237	21.3613
GOLGA4	19.7516	19.6346	20.5418	20.3763	20.0877	20.5772	18.9838	19.7337	21.0804	18.9498	19.7782	21.3642	18.3012	19.6664	21.7273	18.9958	20.03	21.2995	18.2212	19.7108	21.108	18.5944	19.502	18.4802	19.4056	20.8059	18.6498	19.1273	20.8709	18.357	19.3261	19.6038	19.5741	20.2429	18.0519	19.2954	20.9388	18.5456	19.6647	21.1866	18.4081	19.7224	21.1631	18.7884	18.1485	18.561	18.0088	19.5097	20.2377
IGKV3-20	21.3717	21.4156	20.1058	20.6732	21.3319	20.3121	20.7002	21.3231	20.7674	22.0702	20.9396	21.5398	21.4235	21.5081	21.7163	20.93	21.3665	21.0683	21.1753	20.7297	22.8413	21.0747	22.1763	21.9524	21.7207	20.2989	22.0741	20.73	20.8577	22.8158	21.441	20.8248	21.0607	21.9434	21.481	22.0573	21.3265	22.0693	22.1687	21.4157	20.8657	21.1734	21.8608	21.5356	22.5345	22.0102	21.7099	21.78	21.1771
PPBP	21.8185	21.4498	22.7225	22.2235	22.6599	23.5497	20.5636	21.0321	21.1285	21.0072	21.1498	21.8541	21.4902	21.3389	21.6924	21.1588	20.7733	22.7982	23.0987	21.7768	21.1121	20.3506	20.6184	21.0351	20.5216	20.2571	20.1647	20.6127	20.5288	21.0802	21.5436	22.3862	20.5703	21.5433	21.7924	21.6469	21.442	22.6104	21.8195	21.314	21.5343	22.1925	21.5645	21.252	21.4773	21.0118	21.2383	21.3603	23.4614
HSPA5	19.7472	19.4998	20.2767	19.3004	19.4412	19.3222	19.7414	19.6085	19.4087	19.6326	19.8269	19.8073	19.5309	19.6792	19.7885	19.8241	19.597	20.365	19.9221	19.8125	19.4514	19.552	19.4292	19.2059	19.3545	19.1802	19.1957	19.234	19.0495	19.3974	19.5493	19.3945	19.3291	19.5334	19.2397	19.2496	19.4349	19.2471	19.5186	20.1867	19.3756	19.2077	19.3018	19.5744	18.9623	19.3195	19.1302	19.7749	19.6557
MASP2	20.9463	20.5689	20.7501	21.6701	21.7164	20.4888	20.7571	20.714	20.617	20.5718	21.0888	20.7943	20.7324	21.2159	20.4902	20.3631	21.1125	20.988	20.773	20.5982	19.9687	20.4873	20.861	20.3375	20.4507	20.0758	20.5714	20.4438	20.1485	19.9353	20.6775	20.5069	20.3719	20.3629	20.4758	20.4982	20.0622	20.2066	20.6238	20.7622	20.8482	20.6415	20.4019	20.8522	19.6764	20.2778	19.6324	21.0059	20.962
DSP	19.8626	19.884	20.8177	20.487	20.55	21.0012	19.7888	20.2917	19.9816	19.6915	19.6597	19.9821	19.8968	19.6908	20.2152	19.9105	19.863	20.4462	19.5091	20.0543	19.9693	19.5393	19.6602	19.6921	19.76	19.8316	19.4537	19.4034	19.4451	19.642	19.7987	19.5277	19.6828	19.5259	19.5451	19.7133	19.9474	19.3241	20.2348	20.0959	19.746	19.8199	20.1666	19.8533	20.3862	19.7282	19.452	19.6044	19.583
KRT17	17.0276	13.9401	16.2018	13.8325	14.4242	14.4562	16.5076	16.1808	16.3458	15.4173	15.5537	14.9114	19.8124	18.2797	19.012	18.6143	19.4672	19.0527	15.9045	15.9568	18.8235	16.7259	16.7157	18.074	17.9782	18.4128	16.2472	17.1499	17.2669	0	0	0	0	0	16.7814	14.7973	16.7081	0	0	0	17.6716	17.6377	18.1573	18.0044	13.4974	18.578	18.1443	17.2925	15.9778
TFRC	19.7522	20.0104	20.8525	20.7933	20.6067	21.0059	19.9867	20.7088	19.9136	20.4116	19.969	20.35	20.0981	20.1735	20.1672	19.8831	19.9628	19.9321	20.042	20.2536	19.7407	19.9246	20.6819	19.9557	19.7123	19.723	19.4809	19.4312	19.4405	19.692	19.5372	19.5186	19.4291	20.1277	19.9476	19.6717	19.5009	19.6358	20.0983	20.5612	19.7318	19.9894	20.2516	20.0923	19.61	20.2334	19.6386	20.3362	20.7742
IGKV4-1	19.4713	19.6141	19.3178	18.9091	19.565	18.8063	19.164	19.3174	19.2325	20.2376	19.3938	19.6377	19.5732	19.3744	19.7271	19.4512	19.4953	19.3892	19.6778	19.458	20.1579	19.4737	20.0198	20.049	20.0614	19.2072	20.2369	19.2578	19.1331	20.1286	19.474	19.3678	19.5231	20.0561	19.5308	19.8758	19.4087	20.015	20.427	19.8026	19.3643	19.3509	19.8025	19.988	19.9126	19.5342	19.7504	19.6593	19.3142
SHBG	19.0095	19.4678	21.313	20.9235	19.6758	20.4384	18.9617	20.1289	18.8303	19.6803	19.5258	19.187	19.7953	20.1898	19.5743	19.6402	19.6928	19.6336	19.8016	19.7768	19.3317	19.2968	19.4026	19.0621	19.7963	18.9274	18.9742	18.9286	18.9518	18.966	19.3677	19.8334	18.8676	19.3132	19.1024	18.7838	18.7529	19.7486	19.7799	19.6995	19.3393	19.1786	19.2241	19.509	18.6867	19.493	18.9668	19.5768	19.7385
KRT5	19.0116	17.2208	18.2215	18.6035	18.9925	19.8089	19.182	18.59	18.1003	19.2498	17.4149	17.5789	17.7527	18.2252	17.633	17.4357	17.7021	17.7536	17.6929	17.6569	19.2878	17.3645	18.1583	19.324	18.1069	18.2981	19.2667	18.7495	18.361	17.2411	18.0135	16.0594	16.5988	16.0642	16.6215	16.9659	17.0747	17.5587	20.0829	18.9115	15.6616	16.3634	18.2253	20.6971	18.2861	0	0	18.866	19.6155
FLNA	20.8897	20.5182	20.7411	20.7867	20.7227	20.7255	20.6669	20.2164	20.6786	20.7234	20.9232	20.8403	20.4472	19.9563	20.4153	20.3626	20.5239	20.4268	19.9804	19.9054	20.8221	20.5352	20.7469	21.0761	21.2743	20.3761	20.8645	20.7755	20.6685	20.4156	20.9041	21.0915	20.4584	20.5946	20.4789	20.5164	20.7229	20.6164	20.3703	20.9645	19.9508	19.7691	20.0492	20.043	20.3066	19.4092	20.4749	20.4625	20.48
SERPINA5	19.4552	19.5757	20.2806	20.1036	20.2508	20.2225	19.9057	19.2086	18.9858	19.9802	19.2044	19.0808	19.3264	19.5922	20.6944	19.3481	20.8237	19.2927	19.0837	19.45	20.283	19.056	19.1164	20.1849	18.9794	19.5389	19.823	19.7722	20.0296	19.5148	20.165	19.5363	18.9525	19.2014	19.3202	20.1301	19.2005	19.3607	18.7779	18.8413	19.6812	19.8992	19.6899	18.9863	19.4315	19.2617	19.338	19.7131	19.7582
PROC	19.5989	19.3953	20.3192	20.3003	20.397	20.2647	19.4969	20.2196	19.2366	19.2571	19.6192	19.3277	19.5644	19.727	19.4246	19.7769	19.4235	19.5865	19.3056	19.3312	19.1897	19.1143	19.2044	18.9912	19.1662	19.481	18.9989	18.9572	18.9604	18.8293	19.4871	19.031	19.2237	19.1815	19.3164	19.2823	19.186	19.0111	19.45	18.9238	19.4746	19.3882	19.4539	19.3573	19.153	19.3015	19.0973	19.8329	19.6332
CD14	19.7699	19.7694	21.3427	21.1691	20.5799	20.9033	19.6459	21.0915	19.3457	19.4985	20.1785	19.7773	19.7751	20.0449	19.9678	19.8824	20.1076	20.0263	19.8843	19.6121	19.345	19.472	19.6133	19.4049	19.4277	19.5617	19.7143	19.4126	19.5859	19.4177	19.5735	18.8535	19.3989	19.888	19.67	19.0835	19.2403	19.0215	19.874	19.8254	19.6517	19.7499	19.6675	19.7775	19.5292	19.6918	19.3405	20.3513	20.1554
KRT13	18.1497	15.1464	19.8828	19.2349	18.8653	18.9604	18.9339	19.3908	18.1982	18.1038	17.9554	17.9617	18.9548	18.8101	18.942	18.5613	17.9961	18.2737	16.926	16.5649	16.6971	0	0	19.2456	19.3408	18.6308	18.3797	18.2557	18.2096	18.5976	18.9866	16.119	16.0593	16.7215	17.5515	17.0424	16.9085	17.3506	16.8221	17.4911	0	0	0	0	0	15.3645	15.2981	18.5237	18.273
IGHV4-34	21.1238	21.1329	20.1862	19.9244	20.6644	19.9181	20.6646	20.4698	20.6464	22.0555	21.2373	21.2592	21.0806	20.5489	21.4606	20.4184	21.176	20.9896	21.0145	21.0606	22.1727	20.8852	21.9559	22.0416	21.4239	20.685	21.8317	20.9248	21.2866	21.845	20.6436	20.9006	21.1078	21.9415	21.2724	22.0362	21.025	22.008	21.4592	20.9271	20.3011	20.9947	20.8955	20.8393	22.2739	20.8691	21.6571	20.8761	20.5256
CA1	20.0964	20.2984	20.5266	22.4743	21.4559	20.606	20.0251	20.9146	19.7537	20.0827	19.6423	19.6025	19.886	20.323	20.549	19.997	19.9932	20.1721	19.5025	20.487	20.2674	19.4313	21.6961	19.1978	19.3836	22.4447	19.0309	18.443	18.9437	19.8058	20.4971	20.6537	20.3393	19.914	20.1671	20.6675	20.7404	20.0354	20.1514	20.363	20.8569	20.0999	21.77	20.7755	20.4687	19.7395	21.5527	21.3071	20.581
APOF	19.1901	19.6027	20.8375	20.1859	19.569	20.2773	19.5585	20.0223	19.5365	19.5025	19.6048	19.6767	19.5764	19.3184	19.665	19.71	19.6434	19.7253	19.8028	19.6829	19.5563	19.8735	19.7403	19.4826	19.2972	19.4406	19.4771	19.0901	20.0516	19.192	20.124	19.4326	19.5752	19.3719	19.4658	18.9449	19.4831	19.3799	19.8385	19.3763	19.3112	19.6239	19.1241	19.6061	19.3435	19.8853	19.1383	19.3229	19.5099
NCAM1	19.2899	19.569	20.4938	21.2877	20.8775	21.4749	19.5963	20.8941	19.8911	19.2703	19.8242	19.8208	18.4763	18.5024	19.9971	20.0594	19.7512	20.0247	19.3682	19.4587	19.2843	19.7102	18.9595	19.7779	19.5511	18.7907	19.524	18.5014	19.7858	19.2915	19.6728	18.833	19.3732	19.328	19.9908	19.2955	19.5408	19.4134	19.0245	19.6915	19.8027	19.1878	19.5217	19.5548	18.499	19.0167	18.6115	20.2799	19.9815
IGKV2-30	22.0823	21.8121	20.4305	20.3221	22.4618	20.2485	20.6441	22.2905	21.691	22.7055	21.6912	22.3102	21.9761	21.9155	22.117	21.7438	21.5576	21.5573	21.7931	22.0887	22.0889	21.2473	22.7464	22.5541	22.1921	20.3729	22.7406	21.5014	20.8112	22.9572	21.0404	20.9256	21.5658	21.8433	21.5404	22.327	21.5953	22.1291	22.911	21.995	21.4289	21.7183	22.6851	22.5618	22.0813	22.4208	22.0185	21.9519	21.7146
DBH	19.991	19.8996	19.9495	20.4827	20.5884	20.5896	20.3413	21.0517	19.8185	19.735	19.7728	19.9457	20.2831	20.6101	20.5515	19.6849	20.2201	20.256	19.8461	20.4298	19.8198	19.7007	19.4882	19.5128	19.6775	19.396	19.6799	20.1752	19.5041	19.3603	19.5966	19.1652	19.9787	20.0876	19.9975	19.3796	19.1486	19.3999	20.2069	19.5386	19.0851	19.7053	20.4823	20.1678	19.5113	20.3221	19.2368	20.0876	19.7432
FRMPD1	22.4139	21.8097	21.4836	20.5841	20.863	20.5974	22.4045	20.5552	22.5061	22.8364	22.502	21.9384	22.3802	22.5972	22.1795	22.0518	22.4235	22.1827	21.8302	21.8426	21.4557	21.8421	21.4764	22.2114	21.687	22.1884	21.4483	21.8685	21.6746	21.858	21.3158	21.2155	21.7857	21.7696	21.6823	21.833	21.7173	21.6651	22.0149	22.0559	21.9019	21.3037	22.7823	22.0943	21.0757	22.3181	21.4386	22.1991	21.8535
CFD	19.5005	19.2882	20.1335	19.9278	19.8764	20.3877	19.4004	19.7683	19.3594	19.2346	19.4306	19.4628	19.5286	19.6008	19.5779	19.5619	19.5572	19.7409	19.366	19.4335	19.0859	19.0255	19.0058	19.0812	19.031	18.9256	18.7482	18.9084	18.7528	19.4129	19.083	19.0096	19.2556	19.3443	19.0826	18.9955	18.9025	18.8361	19.2727	19.5034	19.2361	19.126	19.1559	19.1481	18.5514	19.1985	18.9431	19.7588	19.8119
CFHR4	18.7632	17.6984	19.152	19.5588	19.3871	20.1222	19.1729	18.4429	18.4906	18.4012	17.7123	17.9911	18.4024	17.9921	17.7856	18.191	18.7429	18.2998	17.3451	17.6536	17.2328	16.8111	16.6692	16.3561	16.2038	16.4671	17.4438	17.7005	17.5042	17.3988	17.2172	17.7828	18.5402	18.2086	16.8838	16.9716	17.4428	16.4539	17.5574	17.2123	17.2022	17.4565	17.6571	16.3569	16.5039	16.9304	17.4177	18.7616	18.2801
HBG1	0	6.19481	0	17.9452	17.9887	18.0239	0	0	0	0	0	0	0	0	0	0	0	0	16.8311	16.7997	16.9057	0	0	15.2394	15.1549	17.7814	15.6072	15.6178	15.8733	0	0	0	0	0	0	0	0	0	0	0	14.761	14.9648	17.2021	0	0	14.8537	17.2163	0	0
PF4	20.5111	19.7426	19.9201	19.688	20.1872	20.6836	18.4291	19.0727	19.4468	19.1386	19.7982	20.1019	19.5962	19.1655	20.1163	19.5512	19.2134	20.9749	21.4346	20.2644	19.3877	19.3354	19.1841	19.1405	18.7717	18.6659	18.3979	18.7632	19.0148	19.7152	20.0602	20.5546	19.0252	19.8973	20.1592	19.6826	19.7034	21.105	20.491	19.7709	20.069	21.1234	20.2241	19.8319	19.8206	19.5417	20.2001	19.6702	21.2157
SAA1	18.2518	17.6197	18.8461	18.9337	18.3249	19.0631	18.1509	18.603	18.067	18.3045	19.0901	18.7706	18.5626	18.7571	18.9473	18.4301	18.5057	18.3696	16.8845	17.1088	16.7832	17.9394	17.4425	17.6309	17.8676	17.8844	16.6548	16.4713	16.2991	16.6502	17.1879	17.8839	18.0581	17.6748	16.7913	16.8452	16.6596	17.4455	17.6484	17.5959	17.0139	17.0211	16.9734	16.5232	16.3736	16.1332	15.7141	20.1523	18.9043
TNC	18.9466	18.7009	18.8536	19.2619	19.6174	19.9376	18.7963	19.1868	18.5937	19.1579	18.7655	18.8734	18.8248	18.9846	18.9171	19.1168	18.8792	19.0119	18.5736	18.4893	18.9609	18.3584	18.5604	18.6511	18.2168	18.5521	18.6719	18.4946	18.5726	18.1874	18.2759	18.7969	18.3999	18.5004	18.5134	18.5755	18.5704	18.1713	18.3155	18.3341	18.6234	18.867	18.8504	18.535	18.5472	18.3044	18.2933	19.2255	19.2166
HGFAC	19.1474	19.1605	19.713	19.803	19.8038	20.0756	19.2986	19.3594	19.0262	19.699	18.7274	19.255	19.2847	19.1746	19.48	19.3185	19.6542	19.1005	18.9341	19.5493	19.1423	19.2781	19.2524	19.4031	18.6346	19.048	19.0589	18.8194	18.9011	19.0434	18.9226	18.5039	18.8562	19.2922	18.9866	18.7876	18.7489	18.7873	18.9103	19.2257	18.6885	19.3321	19.2648	19.0528	19.0838	19.2515	18.6901	19.13	19.6443
CRTAC1	19.5579	19.4303	20.1677	19.6231	19.9797	19.9123	19.3431	19.6358	19.4086	19.347	19.5187	19.4454	19.4249	19.4457	19.5108	19.6124	19.4581	19.6843	19.2443	19.8867	19.0106	19.7893	19.4455	19.4477	18.9787	19.1723	19.5154	19.3717	19.1717	19.8397	19.0842	19.1595	19.1044	19.5452	19.4855	19.0039	19.199	18.7573	19.7808	19.9469	19.2731	19.0775	19.1618	19.0328	19.5685	19.4149	19.3788	20.1637	19.7088
LDHB	18.618	18.6165	19.1975	19.0743	19.0042	19.5366	18.4883	19.395	18.7823	18.6267	18.8425	19.3787	18.7969	18.9364	19.0229	19.0157	19.2358	19.0893	18.287	18.3238	18.6018	17.3946	18.0108	18.0365	18.4284	18.5615	18.3599	18.1821	18.1018	18.6825	18.6995	19.0205	18.1786	18.5039	18.2591	18.4515	18.3656	18.2485	18.6942	18.9578	17.9664	17.9208	18.6102	18.2878	18.8702	18.3484	18.9659	19.0867	18.9106
IGKV2D-24	20.9798	21.2658	21.1533	19.722	20.7899	19.798	20.6748	20.6033	21.1194	22.2526	20.4667	21.371	21.2688	21.355	21.6297	20.5051	21.0013	20.7291	21.1548	21.093	21.9831	21.4148	21.8776	22.0699	21.7248	20.8295	22.2324	20.8933	20.5276	22.5349	20.3265	20.4526	21.161	21.956	21.1894	21.7378	20.8385	21.8862	22.4463	21.1431	20.8368	20.2164	22.7734	21.3538	22.2336	21.9862	21.6467	21.6925	20.7345
SAA2	18.6835	16.158	18.8191	19.0773	18.3697	20.2107	17.57	18.3578	17.4834	17.1374	17.0509	17.202	18.4245	18.5927	18.9874	18.3359	17.8283	18.2439	16.7702	16.8411	16.4142	17.602	17.7526	0	0	0	16.9929	17.1276	17.5953	16.5625	17.6901	13.841	14.1133	14.928	16.3299	17.1194	16.1858	17.7449	18.0537	18.5983	16.1668	16.2065	16.5331	18.0853	17.278	16.6979	16.1871	18.5544	19.7034
F7	18.39	19.6799	19.8609	20.3972	21.3985	20.9296	20.0428	20.6213	20.2303	19.5296	20.0393	20.2688	18.1736	19.4941	20.2701	20.1591	19.9152	20.2407	20.3572	19.5938	18.6589	19.5754	17.9577	19.7325	19.4405	19.8654	19.9706	19.4522	18.7428	19.2084	19.7623	18.7066	19.1949	19.7983	19.0894	18.4606	19.605	19.4949	20.5274	19.3043	20.2582	20.1122	19.4107	20.1434	18.7002	19.8938	19.0046	20.6099	19.8871
PCYOX1	20.1733	19.3898	19.5407	19.6268	19.1053	19.3937	19.5553	19.4231	19.8125	19.7861	19.7829	19.4104	19.7527	19.6004	19.5497	19.7666	19.2643	19.54	19.268	19.0412	19.409	19.6004	19.4843	18.9615	19.539	19.1828	19.3747	19.2075	19.5504	19.2632	19.5097	18.9763	18.9356	19.1566	19.4634	19.0523	18.8317	19.2219	19.3261	19.0761	19.6382	19.5082	19.4935	19.5993	19.1675	19.7076	19.0858	19.4573	19.1328
PROZ	19.6164	19.4369	19.9589	20.4105	20.4837	20.9421	19.6512	20.0914	19.5383	19.4523	19.3326	20.0243	19.5456	19.8461	19.5839	19.333	19.9071	19.7063	19.9151	19.4552	18.8894	19.2947	19.2453	18.8691	19.0053	19.3908	19.3384	19.2174	19.0308	19.1265	19.3762	19.158	18.5914	19.3087	18.8879	18.9991	19.18	18.9385	19.6895	19.3743	19.478	19.18	19.4115	19.3733	19.0533	19.1504	18.9268	20.277	20.0987
HSPG2	18.1893	18.4143	19.0165	18.7735	18.824	18.7249	18.45	18.5584	18.3431	18.4577	18.3159	17.6179	18.3977	18.6757	18.32	18.6154	18.7916	18.5557	18.0872	17.6969	19.7032	18.5093	18.5161	18.3305	18.3664	18.6423	18.6593	18.5544	18.5192	18.5328	18.3156	18.481	18.2999	18.5968	18.1027	17.6756	17.9864	18.3632	18.2955	18.74	17.6848	18.2807	17.9157	18.3817	18.4806	18.0898	18.3985	17.9431	18.0251
PLXDC2	18.3051	18.1915	18.7594	18.4841	18.4157	18.5851	18.2858	18.2898	18.3939	18.357	18.3688	18.2469	18.5803	18.6012	18.6363	18.4094	18.476	18.5943	18.082	18.143	18.3369	18.1023	17.9282	17.8818	17.7682	17.7846	17.9807	17.9743	17.9797	18.0088	17.8628	17.8792	18.0289	17.9752	17.9779	18.1699	18.2098	17.9352	18.1325	18.1327	18.2393	18.3864	18.28	18.3292	17.891	17.952	17.7816	18.4121	18.5036
PON3	22.0866	21.7009	22.9287	22.63	21.8119	22.4735	21.6635	24.1622	21.473	21.4071	22.2693	22.1033	21.298	22.4403	21.6703	21.601	22.0908	21.5151	21.8443	21.5426	20.9692	21.5939	21.7548	21.131	20.6337	22.1458	21.3605	21.5601	21.3732	21.1011	22.3093	21.5089	21.1291	21.3113	21.658	21.411	21.2784	20.9239	21.7583	21.7726	21.5849	22.1635	21.6866	21.9268	20.993	21.7071	20.8675	21.6107	21.9612
ALDOB	17.161	16.5308	17.1832	18.6331	18.4655	18.2931	17.8647	17.9562	17.4366	17.3915	17.3897	17.3904	19.3865	19.326	19.4786	18.8953	19.3246	18.99	15.3748	15.4063	15.8373	18.3185	18.354	16.9693	16.8671	16.9932	17.4556	17.8075	17.5382	17.7213	17.9306	0	0	0	17.1106	17.1617	16.8815	17.6742	17.7911	18.9727	18.1132	17.4025	17.7596	16.3324	17.2566	17.9512	17.5014	16.8141	16.5257
THBS4	17.603	17.0946	17.7279	16.9639	17.0566	17.5381	18.1006	18.6176	17.8584	15.8827	15.0497	15.1515	17.6859	17.517	17.5043	15.7249	15.788	15.4952	16.4625	16.3696	17.2836	18.5779	18.4841	16.8393	16.3823	17.0367	17.7515	18.1336	17.8509	16.9462	15.9166	17.8999	17.8339	18.2667	18.1049	17.8447	17.7154	16.6832	16.246	16.1512	16.8524	17.5025	17.3317	15.645	15.7982	17.6113	18.0737	17.3017	17.1288
YWHAZ	19.1395	18.357	18.3205	19.3513	19.4893	19.9251	18.0656	18.704	18.4139	18.5294	18.9325	19.0397	18.5143	18.398	18.6954	18.4962	18.4503	18.2938	18.3674	18.5379	18.0293	17.7907	18.2529	18.0784	17.5225	17.6501	18.0756	18.3279	18.1717	18.2118	18.5183	18.799	17.3751	18.083	18.0832	18.0363	18.4776	18.0659	18.2478	18.4822	18.124	17.8159	18.379	18.1677	18.1473	18.3559	18.2736	18.1883	18.3876
ADAMTS13	19.422	19.1703	19.4262	19.5137	19.0062	19.0341	19.3212	19.0267	19.7354	19.2294	19.335	19.1839	19.529	19.4184	19.351	19.3733	19.3781	19.5281	19.1523	19.413	19.0585	19.4458	18.8835	19.1132	19.0018	19.2524	18.9697	19.3438	19.4945	18.9947	18.8976	18.854	19.2062	19.1635	19.0315	19.0856	19.0928	19.3283	18.7013	19.2409	19.2799	18.8034	18.9327	18.8335	19.0392	18.9435	18.7146	19.4754	18.8747
IGKV3-15	20.6729	20.865	19.0255	19.998	20.7096	19.9439	20.223	21.581	20.5889	21.3888	20.393	21.4385	20.878	21.3754	20.9813	19.9875	20.5802	20.484	20.7397	20.3751	21.7458	20.5967	21.7904	21.4611	21.2103	19.8628	21.3092	20.2456	20.4432	21.6831	20.5308	20.4276	20.4024	21.2778	20.9295	21.4405	20.5748	21.3441	21.5109	21.1713	20.2011	21.0955	21.8383	21.0108	21.6828	21.121	21.3246	21.6278	20.4901
POSTN	19.347	20.3659	22.4744	23.0547	22.0076	22.6367	20.5016	20.6863	20.6826	19.9626	19.7884	19.6097	19.1837	19.7069	20.6067	20.2735	20.3393	20.473	20.555	20.3744	20.1695	20.0784	20.6435	20.7067	19.7386	20.7939	20.7323	19.9159	20.3453	19.8194	20.8337	20.3349	20.2952	20.2483	20.3851	18.8283	20.0545	19.2107	20.0873	19.6353	20.4945	21.0333	20.087	19.1334	18.8332	20.7816	20.3285	20.877	20.6369
B2M	18.9849	19.0196	20.9791	20.0867	20.0223	20.7468	18.7105	19.8176	18.9329	19.3341	19.2309	18.8148	18.8924	19.004	19.0861	19.0202	19.1318	19.4103	18.9956	18.8013	19.2984	18.2214	18.681	18.8783	18.941	18.9951	18.2828	18.1196	18.2414	19.1884	18.7126	19.1523	18.9681	19.1879	18.9678	18.5935	18.756	19.0329	18.174	19.0715	18.6767	18.8065	18.5975	18.4708	19.3516	18.7105	18.787	19.6277	18.8905
BTD	18.7329	18.5499	20.0549	20.1675	19.6802	19.5753	18.5268	18.9922	18.8128	18.3601	18.4042	18.4861	18.3549	18.7242	18.6458	18.5594	18.6939	18.5713	18.3707	18.5086	18.309	18.1035	18.2919	18.4732	18.2883	18.3291	18.5811	18.3595	18.1988	18.3387	17.7596	18.2988	18.3409	18.2675	18.3532	18.4466	18.5942	18.1335	18.5195	18.5772	18.5188	18.5671	18.3514	18.3736	18.2771	18.4084	18.1961	18.8308	18.1741
LYZ	19.631	19.2887	18.6061	18.7502	19.0687	19.932	19.4813	18.851	18.8913	19.5922	19.1983	19.3396	19.6331	19.4895	19.7362	19.5954	19.3223	19.524	19.506	18.8246	19.5532	19.5979	19.6209	19.6913	19.3549	19.2194	18.9829	19.21	18.9041	19.6541	18.9564	18.9261	19.2135	19.6876	19.1508	19.2693	19.3753	19.2585	18.8706	19.936	18.8387	18.9913	19.1352	19.4587	19.3828	19.0159	19.3933	20.1766	19.7171
LCAT	19.6101	19.2615	20.6555	20.4064	20.0595	20.0398	19.2121	19.8555	19.4021	19.0882	19.2825	19.2452	19.2906	19.4803	19.3863	19.5382	19.2613	19.3287	19.1664	19.0903	19.3363	19.188	19.3523	18.8921	18.81	19.1	19.0133	18.8816	19.008	19.2775	19.4967	18.7255	19.0358	19.0091	19.2393	18.9641	18.9415	18.889	19.1286	19.1584	19.0913	19.1668	19.093	19.2955	18.8812	18.9366	19.0665	19.4048	19.3037
ALDOA	18.8471	19.3184	19.1519	18.2283	18.2667	18.7132	19.1862	19.4413	19.3571	19.0862	19.0743	19.3404	19.6972	19.8099	20.3202	20.6478	19.6786	20.8878	17.5953	17.5561	19.4886	20.2552	20.1361	20.2621	20.5247	19.994	20.1538	20.2085	20.4199	20.4366	20.383	20.3862	19.9949	20.1562	19.3063	19.6134	19.6244	17.4217	17.102	17.3663	18.4744	18.575	18.5843	18.108	18.4472	18.6671	19.1986	18.6501	18.9038
VASN	17.7849	18.0547	19.1089	18.2899	18.2123	18.176	18.3948	18.0911	18.2987	17.8316	18.0232	17.95	18.0253	18.2096	18.1684	18.0119	18.2703	18.3064	17.8891	17.8339	18.1569	17.9999	18.0658	18.0662	17.7853	18.1601	18.48	17.9528	18.2146	18.0974	17.8324	17.8469	17.9882	18.2101	18.0707	17.8058	17.7892	17.8422	17.715	18.0203	17.7662	17.8677	17.9535	17.6735	18.1132	18.2204	17.6762	18.497	18.3712
CETP	18.2587	18.0848	19.1065	19.1777	18.0547	18.5708	18.2688	18.7219	18.1747	18.1457	18.1919	17.7238	18.1337	18.1341	18.2874	18.6877	18.1358	18.3803	18.1807	18.3471	17.8323	18.2445	18.3118	18.0435	17.9443	18.1222	17.7359	17.7493	18.0514	17.8409	17.6407	17.8335	17.8363	18.3118	17.8348	17.4537	17.6547	17.4642	17.9995	17.5679	17.7911	18.1768	17.6726	17.9203	17.77	19.2155	17.3738	18.1767	18.4647
PCOLCE	19.3792	18.5365	18.7374	19.0496	18.7726	18.9861	18.7874	19.1345	18.6097	19.0446	18.6156	18.397	18.9151	18.824	19.0497	18.9135	19.1085	18.7781	18.8129	18.5627	18.2697	18.4272	18.4371	18.6251	18.4097	18.0113	18.1317	18.1021	18.2992	18.286	18.0459	18.0023	18.1305	18.4343	18.3282	18.4068	18.3973	18.1754	18.3723	19.0414	18.1641	18.4255	18.8083	18.5735	17.7955	18.7544	18.1907	18.7285	18.2438
VCAM1	18.8878	18.6029	18.8478	18.8224	18.8834	18.7318	18.7619	19.2742	18.7369	18.9152	18.9512	18.9055	18.9327	19.1543	18.8142	18.9707	18.6951	19.0242	18.6271	18.826	18.3573	18.318	18.601	18.3287	18.2717	18.6151	18.4741	18.6234	18.3792	18.2333	18.2428	18.2653	18.5658	18.6284	18.6067	18.4499	18.5363	17.9864	18.2049	18.2026	18.8708	18.3807	18.5597	18.5986	18.361	18.4232	18.1696	18.9676	18.4362
LDHA	18.1418	17.7349	18.3124	17.9457	17.808	18.6659	17.7319	18.3056	17.9907	18.3428	18.2689	18.6045	18.0992	17.9953	18.3834	18.0802	18.4035	18.4622	17.9275	17.9946	18.0114	17.1486	17.4326	17.263	17.7203	17.8656	16.182	16.835	16.3611	17.9896	17.8204	17.8918	16.9836	17.1748	17.2483	17.2496	17.3361	17.6331	17.4968	17.8365	17.3104	17.4026	17.6868	17.4712	17.9796	17.6485	17.7678	18.5032	18.1391
CNTN1	18.0848	18.0471	19.0507	18.5814	18.6911	18.4958	17.829	18.2076	17.9048	17.8941	18.3034	17.7879	18.1807	18.2731	18.1752	18.3927	18.1111	18.138	17.7124	17.7501	18.5886	17.8862	18.0323	18.3073	18.2217	17.8835	18.3112	18.0967	18.0252	17.6401	17.6045	17.4793	17.6365	17.9104	18.233	18.0497	17.9263	18.5139	17.6208	17.749	17.8852	17.6149	17.845	17.8343	18.4226	17.896	17.4245	18.0952	17.8858
IGF2R	17.8545	17.6611	17.9101	17.9663	17.9359	17.9629	17.7909	17.613	17.782	17.6993	18.0805	17.865	17.8003	17.6754	18.0177	17.7549	18.1058	18.0337	18.0925	17.831	17.496	17.9566	17.4311	17.5462	17.4402	17.4649	16.9983	17.0195	17.1791	17.656	17.7367	17.2488	17.4961	17.6821	17.4037	17.4743	17.4872	17.6836	17.8078	18.0067	17.3674	17.666	17.525	17.7992	17.4157	17.6754	17.1669	17.9769	17.9352
MSN	18.113	17.6976	18.8969	17.7642	18.3075	18.2575	17.97	18.0277	18.0117	17.9153	17.8777	18.3029	17.6208	17.5217	17.9477	17.6306	17.8787	17.9829	17.8326	17.6142	17.6294	17.6652	17.7524	17.5961	17.4706	17.6545	17.2228	17.5443	17.4772	17.6412	17.8075	17.9953	17.4951	17.2738	17.6263	17.3647	17.81	18.0215	16.9983	17.4243	17.3437	17.4818	17.5925	17.4615	17.2278	16.5959	17.8558	17.8121	17.7647
ANPEP	18.7543	18.9651	20.3884	20.8164	20.0645	20.4694	18.8504	20.0463	18.7567	18.8837	18.9563	19.616	19.2543	18.9924	19.2275	18.8447	19.3795	19.4792	19.0869	18.9658	18.873	18.7406	18.877	18.5788	18.6349	19.0137	18.8031	18.8167	18.835	18.3469	18.7369	19.6446	18.6419	18.7075	18.4772	18.4969	18.4605	18.1071	18.5469	18.3391	19.1249	18.5485	18.5755	18.699	18.4819	18.3682	17.8754	19.3731	20.2736
CDH5	19.1497	19.0105	19.7688	19.9008	19.6985	19.6425	19.0492	19.1143	19.2479	19.0526	19.0546	18.9988	18.8711	18.9774	18.9508	18.9012	18.9785	19.1987	18.7753	19.0004	19.0854	19.0491	19.2947	18.8878	18.8515	19.7699	19.1199	19.2494	18.9745	19.0825	19.1621	18.8472	19.1346	19.0396	18.9115	18.6937	18.6901	18.6222	18.7225	18.8285	18.383	18.4877	18.8009	18.7953	18.8337	18.0669	18.9052	19.3822	19.2556
LRP1	17.5141	16.1082	17.3432	17.1059	17.3278	16.9745	17.4955	17.3145	17.3596	0	0	0	17.4967	17.4893	17.666	17.6191	17.5639	17.6117	17.0722	16.951	17.6818	17.2136	17.2589	17.2806	17.2339	17.1043	16.9615	17.0815	17.0999	17.1198	17.2677	17.3284	17.247	17.1021	17.0918	17.091	17.0068	17.2402	17.2015	17.309	16.9757	17.4019	17.18	17.1808	17.6804	17.3182	16.8199	17.2938	17.1195
FCGR3A	18.9364	18.637	19.2424	19.0842	19.0206	19.8449	18.3027	19.2396	18.2265	18.6156	18.825	18.3894	18.7829	18.988	18.8228	18.9901	18.6883	18.853	18.7416	18.6545	18.9576	18.7596	19.1431	18.6016	18.729	18.6252	18.5718	18.6426	18.1185	18.8874	18.1139	18.3984	18.4712	19.0952	18.4945	18.4931	18.505	18.4408	18.3059	19.0743	17.9335	17.7267	18.0366	18.3819	18.6175	17.9511	18.2759	19.1501	18.68
TAGLN2	18.308	17.8095	18.2088	18.5794	18.97	19.6037	17.4581	18.395	17.9844	18.2014	18.0755	18.7415	17.8228	17.6678	18.0259	17.9696	17.9144	17.6805	18.1803	17.8646	17.6389	17.2019	17.506	17.5761	17.6015	17.5111	17.5279	17.6272	17.9176	18.0733	18.0716	18.6616	17.1248	17.7319	18.0761	17.1474	17.6823	17.5057	17.2398	17.6039	16.961	17.1476	17.3391	17.4392	17.8632	16.1525	18.1527	18.1637	18.1087
ORM1	17.9805	17.5582	18.312	19.9881	19.869	20.1939	18.1485	19.0451	18.0373	18.3981	18.5956	18.3348	17.934	18.3644	18.1458	17.8788	18.0009	18.1332	18.1325	18.2345	17.7858	18.1446	18.2646	16.9475	16.6861	16.9232	18.7862	18.6163	18.754	17.1258	17.156	17.2685	17.3643	17.4879	15.7345	15.5576	15.5139	15.6311	16.1166	16.4828	15.8435	15.8945	15.7868	16.0681	16.1876	17.4759	16.7701	18.7159	18.0122
CD109	18.8545	18.7536	19.6572	19.7511	19.3883	19.6244	18.914	17.6464	19.1472	19.0671	19.3773	19.0221	19.1049	18.7791	18.8967	18.9612	18.9058	18.871	18.6467	18.7416	19.0986	18.6324	17.7909	18.6438	18.7252	18.4721	18.2321	18.1695	18.706	18.5766	18.4211	18.7431	18.6982	18.8072	18.2549	18.8498	18.5517	18.3767	18.6605	18.7766	18.8816	18.605	18.7564	18.5436	18.6001	18.2027	18.6348	19.2592	18.8952
NRP1	19.1593	18.4216	18.5095	19.823	19.1807	19.0151	18.4661	18.9183	18.3299	18.4151	18.3913	18.6312	18.8032	18.9106	18.77	18.6804	18.6316	18.7844	18.1805	18.3885	17.9119	18.4622	18.4495	18.4242	18.3041	18.2954	18.2983	18.2667	18.3783	18.2327	18.0239	19.5334	17.7053	17.909	17.9432	17.9172	18.1027	17.8586	18.1857	18.5	18.2286	17.0044	18.4079	18.3046	18.6044	18.4488	18.4419	18.2592	18.9811
ORM2	16.2876	17.3155	16.5682	19.2384	19.6114	19.629	16.383	17.2362	16.4528	16.1431	16.2371	16.2453	17.5792	18.0355	17.5048	18.1269	18.7951	18.8046	17.737	17.7199	17.9219	17.4198	17.6685	17.1621	17.0683	16.5956	18.7653	18.1032	17.9652	16.7832	16.63	15.7149	15.7792	16.2209	16.4931	16.5375	16.4218	16.494	17.1599	17.2753	16.7344	17.2735	16.5373	17.583	18.0605	17.5826	17.2006	16.4679	16.2491
GGH	18.1283	18.166	19.2024	18.9609	19.2223	19.4889	18.2185	19.0926	18.0005	18.0307	18.3966	18.419	18.0703	18.2181	18.5539	18.3136	18.5917	18.7354	18.3802	18.2984	17.9449	17.9388	18.0195	17.8053	17.7826	17.8936	17.8079	17.7674	17.5986	17.4907	17.8122	17.767	17.9467	17.8229	17.8976	17.8903	17.884	17.584	17.9965	18.3694	18.0524	18.2146	18.1526	17.936	18.0257	18.0802	17.7937	18.5534	19.0902
TPM4	19.9472	18.8963	18.9248	18.9753	19.5148	19.7038	18.5553	19.0747	19.9245	19.1272	19.3091	20.0972	19.0365	18.2693	19.5265	19.3437	18.7732	18.7988	18.8476	18.2029	18.6269	18.0549	18.8995	18.7721	18.6697	18.3954	18.6768	19.0873	18.7826	19.0004	19.115	19.8402	18.2401	18.715	18.6834	18.0178	19.1447	18.3302	18.8357	19.7234	18.4706	18.4802	18.7943	18.7042	18.7921	18.6398	18.8356	18.9268	19.0171
MAN1A1	18.27	17.9639	18.1427	18.3678	18.2716	18.6073	17.9015	18.2289	17.7442	17.957	17.946	18.084	18.2313	18.1817	18.2406	18.0896	18.14	18.2573	17.9881	17.9395	17.9909	17.8513	18.0292	17.6506	17.5784	17.5999	17.9932	17.8782	17.9973	18.0377	17.959	17.8736	17.5871	17.7787	17.8011	17.7286	17.7216	17.7871	18.0251	17.9496	17.8469	17.9834	17.7965	18.186	17.7972	18.1026	17.5261	18.3945	18.1612
KRT4	18.1082	15.7028	17.9868	18.3512	18.6387	18.9688	18.6358	17.2698	17.1922	18.2086	14.9637	14.9329	0	0	0	18.1063	17.9459	18.1261	17.6405	17.7349	17.4407	17.8105	18.5996	19.9953	17.6925	18.4053	17.6591	17.7952	17.5892	0	0	17.5401	17.9882	17.0998	17.7333	18.2512	18.3556	15.7729	16.8091	15.8772	16.6662	17.574	19.1018	19.1585	16.4886	17.4197	17.1006	18.3336	18.7271
ENPP2	18.4695	18.1404	18.8139	19.0071	18.5064	18.7924	18.8018	17.7418	19.1488	18.3952	18.2376	18.1958	18.169	18.2447	18.2923	18.5357	18.2622	18.3484	18.2773	18.2348	17.8488	18.0293	17.9693	17.899	17.9195	17.8184	17.6611	17.9592	18.3369	17.6289	17.537	19.5663	17.6051	17.8192	17.8824	17.7654	17.816	18.8055	17.943	17.9201	17.9589	17.8643	17.9438	18.0471	17.693	17.5817	17.4931	18.4158	18.3161
PLEK	17.6509	16.7562	16.4756	17.1266	17.3915	17.6062	16.3435	17.0716	17.3721	17.1139	16.7964	17.7188	16.6661	16.4888	17.4278	16.7946	16.9249	17.568	17.0206	16.7399	16.4632	16.2105	16.508	16.5556	16.5145	16.2046	16.3333	16.8085	16.5478	16.68	17.2355	17.9848	15.9732	16.4315	16.4898	16.3102	17.1972	16.1864	16.5438	16.977	16.1545	16.1969	17.0529	16.3931	16.724	15.885	16.8189	17.0516	17.2887
COLEC11	18.4382	18.1231	18.168	18.1252	17.9821	18.0843	18.4059	17.6239	18.3821	18.5494	18.2582	17.925	18.256	18.3187	18.8639	18.3966	18.2561	18.4963	18.0634	18.0661	17.9904	17.7771	17.9657	18.0569	17.9692	18.3246	18.356	18.0736	18.4363	17.882	17.8616	17.7366	17.6683	18.1646	18.2895	17.3918	18.2875	17.9905	18.1148	17.9991	17.981	18.2165	18.3404	18.0879	18.1731	18.0534	18.1301	17.7486	17.8772
"UBB, UBC"	20.3058	20.0462	20.5496	21.0522	20.7549	21.0647	19.957	20.5376	19.8921	20.5302	19.8059	20.0134	19.9295	19.8687	20.0909	19.8653	19.7569	19.7773	19.3926	19.8288	19.848	19.7194	20.5126	19.5726	19.3608	20.573	19.623	19.8443	19.9834	20.208	20.3535	20.112	19.6565	19.9718	19.706	19.9093	20.1473	19.5668	20.1321	19.8397	19.947	19.4803	20.7171	19.9009	20.602	19.038	21.088	20.4606	20.0861
CST3	18.8481	18.5976	19.263	19.6786	19.2621	19.3282	19.3749	19.0618	18.7489	18.7189	18.8576	18.5576	18.5917	18.6554	19.1445	18.9763	18.6264	19.1083	18.8146	18.6876	18.2196	17.7606	17.9279	18.8427	18.3022	18.5628	18.1904	18.0931	18.067	18.4133	17.8947	17.9482	19.2272	18.414	18.3702	17.9668	18.2339	18.218	18.4735	18.9075	18.4276	18.3462	18.672	18.4983	18.5867	18.6327	18.2373	18.8234	18.6862
APOC4	21.5574	18.4963	19.6149	19.3881	19.4743	19.7997	19.9533	19.8631	19.4039	19.3452	19.7781	18.9279	20.4957	20.3029	19.9651	20.4168	20.4757	19.9527	19.9881	19.7105	20.3436	19.7313	19.8261	0	0	0	19.3363	19.1254	20.0252	19.5865	20.0184	21.3049	19.5267	19.22	19.4678	20.2747	18.8645	20.0465	20.1902	19.7574	19.4604	20.6833	19.7162	20.2668	20.1134	19.6562	18.9343	20.5218	20.0676
CAMP	17.4326	16.8802	17.1098	17.1937	16.9242	17.1653	16.7594	16.8206	17.0892	17.0146	17.0494	17.1555	17.0395	17.1849	17.2133	17.0531	16.5972	16.7321	17.0164	16.8978	17.3911	16.7928	15.7658	16.5851	17.012	16.5612	16.789	16.8218	16.8573	17.1581	17.3866	16.2367	16.5776	16.2398	16.738	16.7428	16.2601	16.4334	17.0352	17.1451	16.8658	18.0465	17.0433	17.0933	16.9352	16.2001	16.8776	17.4507	17.4258
ENO1	18.9862	18.4318	18.9599	18.3963	18.6095	19.3534	18.2906	19.0678	18.7204	18.3383	18.1933	18.5764	18.5093	18.2859	18.7448	18.1265	18.149	17.8836	18.6082	18.0644	17.9867	18.6915	18.4823	18.1739	18.1559	18.0602	18.1175	18.2662	18.1282	18.239	18.409	19.1671	17.6257	18.2299	18.4737	19.3551	18.9729	19.1064	18.0829	18.0537	18.4919	18.2379	18.5812	18.7383	18.1134	18.1167	18.4943	18.8702	18.9913
APMAP	18.828	18.2427	19.0868	19.1185	18.419	18.859	18.1359	18.2872	18.3124	18.151	18.3204	18.4391	18.1538	18.4562	18.4774	18.6284	18.3896	18.7497	18.6273	18.2511	17.7822	18.1495	18.3064	18.2657	17.8132	18.2517	18.0994	18.0267	17.9306	17.7096	18.3088	17.8878	17.8376	18.1203	18.085	18.1646	17.8198	17.5464	18.1615	18.6041	17.824	18.7831	18.169	18.1954	17.8815	18.7542	17.5824	18.7397	18.6054
IGKV1-8	15.0333	16.3815	15.8395	17.3218	17.4232	17.2492	15.6634	15.8649	15.8477	18.1805	18.2081	18.4339	19.7071	19.6447	19.8509	19.6688	19.78	19.9231	14.086	13.9113	13.872	17.1156	17.5545	17.584	17.8165	17.0491	13.3653	13.3005	13.1647	11.5379	10.9149	12.4669	12.2714	12.3569	14.8668	14.7928	14.7723	19.5395	19.7437	19.66	18.3867	17.8545	17.9794	16.201	16.5299	15.1168	14.7494	15.1612	14.978
NEO1	18.2346	17.8513	17.1381	16.9541	17.3424	17.3789	18.1859	17.1653	18.1339	18.0695	18.5306	18.0658	18.552	18.256	18.4514	18.1304	18.5483	18.6584	18.2527	18.2672	17.7182	17.6498	17.8706	18.0141	17.9005	17.9671	17.509	17.8001	17.8215	17.7234	17.6908	17.7195	17.7185	17.7891	17.531	17.846	17.7803	18.0486	17.9494	18.4169	17.3805	17.2349	17.3136	17.8826	17.2105	17.9606	17.7799	18.4486	18.5132
"IGKV1-33, IGKV1D-33"	19.0173	18.8142	18.7302	18.3144	18.5889	18.8088	18.4722	18.7259	18.7374	19.4483	18.6986	18.7745	18.8055	19.2857	19.0878	18.4966	19.1149	18.8788	19.1373	18.8533	18.8066	18.4628	19.3037	18.7646	18.6307	18.3502	18.8033	18.3365	18.2002	19.5248	18.2664	18.4366	18.304	19.3147	18.9524	19.1889	18.3295	18.9977	19.4618	18.6864	18.6175	18.8063	18.9749	18.9608	19.2603	19.213	18.7274	19.1485	18.6396
HSPA8	16.3663	16.7657	16.1175	15.4718	15.244	15.3127	16.2771	16.369	16.397	17.2393	17.2337	17.5326	16.5361	16.3688	17.0001	17.7336	17.6226	17.5959	16.3836	16.1823	16.5288	14.7597	16.0225	16.8866	16.86	17.6323	16.4848	16.5706	16.4499	17.646	18.5833	17.3118	16.8465	17.0614	17.2001	16.9282	17.2834	16.5776	16.7413	16.8214	17.1312	16.9902	17.6194	16.7136	16.72	16.413	17.0569	16.1468	16.5385
ANG	18.3874	18.136	19.1982	18.3178	18.3246	18.783	18.282	18.6349	18.1594	18.2863	18.2412	18.1166	18.0199	18.4073	18.1944	18.1575	18.1937	18.2609	18.2097	18.037	17.9747	18.1265	18.1846	18.2978	18.119	17.8532	18.3804	18.6017	18.4346	18.3402	18.1747	17.0112	17.8107	17.9345	17.9896	17.8268	18.1842	17.8784	17.8729	17.9622	17.8862	17.8232	17.8399	17.898	18.4541	17.5114	17.9229	18.3974	18.2626
IGLV3-21	17.6052	17.5295	17.4968	17.1014	17.5471	17.3283	17.2334	17.5588	16.8234	18.1345	17.5247	17.2787	17.7399	17.5418	18.1318	17.4425	17.8784	17.7393	17.6723	18.1107	16.8128	17.2048	17.9254	18.0934	17.0661	16.9815	17.6381	17.1038	17.0698	17.8985	16.945	17.4018	17.4916	17.5645	17.8663	17.8649	17.5702	17.5418	18.0304	18.1985	17.3428	17.0914	16.9704	16.7385	19.1758	17.0526	17.9012	18.1945	17.1581
PCSK9	18.073	17.6979	17.7949	17.892	17.7733	17.6577	17.7531	17.6418	18.1616	17.9875	18.0297	17.7128	18.0265	17.948	17.9451	17.9074	17.8916	17.8535	17.8521	17.7279	17.6048	17.5235	17.627	17.4629	17.615	17.4482	17.4346	17.5327	17.4777	17.1191	17.5509	17.5365	17.5164	17.4343	17.601	17.7358	17.373	17.4705	17.6977	18.1236	17.6805	17.7313	18.0376	17.7861	17.252	17.6032	17.8732	17.8083	17.5778
KRT31	0	4.9821	0	16.8539	16.6254	16.7585	0	0	0	0	0	0	0	0	0	0	0	0	15.3534	15.2234	16.8187	0	0	0	0	0	0	0	0	0	0	16.8505	15.8688	16.3951	0.335967	0	0	11.2348	11.1718	11.9993	13.3785	15.725	13.6016	0	0	0	0	0	0
CHL1	17.3988	16.7869	17.7965	18.0927	17.7614	17.9068	17.3429	17.4971	17.5258	17.3279	17.1889	17.273	17.1255	16.5121	17.2078	17.2701	17.1909	17.354	0	17.885	18.7219	17.2232	16.7109	16.9165	17.2117	17.3522	16.8888	16.9013	17.1155	16.9408	17.1898	16.5625	16.8691	16.4685	17.0304	16.8533	16.7056	16.6924	16.5218	17.1016	17.1503	17.0035	16.9538	16.2225	17.8618	17.023	16.9598	17.3327	17.7388
GAPDH	17.8021	17.2211	17.5847	17.8421	17.9782	18.5775	17.4983	17.4388	17.2503	17.7537	17.0476	18.0274	17.26	17.5521	17.3996	17.2132	17.3057	17.189	17.0738	17.2247	17.1686	16.8028	17.3978	16.6485	16.6817	17.3888	16.7173	16.5489	16.4484	16.7325	17.1807	17.7985	16.7102	16.8299	16.8755	17.1542	17.2276	16.83	17.5434	17.2802	17.0423	17.0027	17.3748	17.2192	17.1809	16.6983	17.2512	17.6992	17.7302
FERMT3	18.4133	16.5382	17.9319	18.1863	18.1777	18.5475	17.6111	18.0295	18.1518	17.9845	17.771	19.0819	17.6492	17.5117	18.1341	0	0	0	17.7977	17.6742	17.3505	17.4954	17.5342	17.4469	17.4659	17.1035	17.5815	17.8578	17.6379	17.7131	18.0087	18.4471	16.8697	17.5186	17.7849	17.1525	18.0092	17.2089	17.7742	17.939	17.2261	17.4037	17.7188	17.3894	17.2893	17.3949	17.6567	17.7717	17.7348
IGHV5-51	18.0646	17.8133	17.2566	17.7198	17.6244	17.2438	17.6324	17.553	17.6416	20.0261	17.2456	16.819	18.0289	18.005	18.0641	17.7073	17.9778	18.018	18.3312	17.804	17.8942	17.4955	18.0876	17.9746	17.7634	17.615	17.761	17.1733	17.4102	18.143	17.2367	17.3717	17.6582	17.9459	17.5393	18.1447	17.5249	18.0937	18.1885	17.7339	17.9802	17.7312	17.9505	17.8417	18.4876	17.6917	18.4599	18.1651	17.655
PTPRF	17.4458	17.4154	18.2303	17.7961	17.6576	17.6566	17.6848	17.4437	17.6004	17.7329	17.97	17.6909	17.6651	17.5671	17.7766	17.9789	17.4242	18.0426	17.4057	17.4005	16.9644	17.371	17.3962	17.3058	17.274	17.2709	16.9	17.1094	17.118	17.2654	17.1682	16.9278	17.1866	17.3059	17.1804	16.9735	17.0748	16.858	17.3851	17.818	16.9642	17.4468	17.3248	17.5508	17.2073	17.4745	17.1462	17.9673	17.7499
SELL	19.0626	18.8042	20.7404	20.7907	20.2524	20.0925	18.9077	19.008	19.0785	18.9857	18.8458	19.1565	19.0926	19.473	18.9318	19.1399	18.0023	19.022	18.685	18.6982	18.365	18.5734	18.4232	18.6217	18.5433	18.5434	18.614	18.6597	18.8825	18.627	17.7195	19.5373	18.2121	17.3334	18.636	18.2371	18.4918	18.3674	18.4115	18.5607	18.5392	18.607	18.5166	18.8857	18.726	18.5297	18.1204	19.5107	19.4417
HSP90B1	17.9455	17.2543	18.1449	19.0307	19.209	18.892	17.8794	18.4022	18.0011	17.9455	17.9903	18.0553	18.0356	18.4151	18.1455	18.4847	18.2881	18.3121	18.4359	17.9807	18.1169	17.8062	17.9191	17.7279	17.6977	17.7234	17.7675	17.8426	18.0557	17.6768	17.7415	18.0007	17.6927	17.9507	18.0655	17.6909	17.8704	17.9699	17.6279	17.8045	18.0906	18.0179	17.9507	18.2521	17.7345	0	0	17.9222	17.7199
COLEC10	18.6232	18.0139	17.786	17.7927	18.284	18.0949	18.2941	18.165	18.2341	18.4051	18.251	18.0622	18.2431	18.2207	18.5069	18.2868	18.1565	18.3944	17.9988	18.0049	17.4658	17.6589	17.9322	17.7338	17.7198	19.0538	18.0169	17.7808	17.9874	17.7386	17.7486	17.6503	17.6694	17.9447	17.7301	17.7349	17.8752	17.8129	18.0941	18.0627	17.8744	18.0375	18.2185	18.1404	17.7211	18.0545	17.9852	18.0605	17.9808
CD163	17.0299	16.8411	17.5788	17.1248	17.7485	17.8834	16.7131	17.7431	16.5359	16.9073	17.0837	16.9511	17.1279	17.0953	17.164	17.2607	17.0757	16.8908	16.8034	17.0866	16.6994	16.4435	16.6004	16.9105	16.9296	17.0352	16.349	16.3852	16.4063	16.7857	16.6336	16.6729	16.5573	16.3602	16.7979	16.4967	16.6294	16.4909	16.6781	17.0623	16.717	16.7665	16.6303	16.85	16.2816	16.1621	16.745	17.6345	16.7158
S100A8	17.9378	17.9431	17.6729	19.1074	18.3691	19.1198	17.6491	18.5425	17.7346	18.0998	18.0574	18.6632	18.1879	18.3412	18.0949	18.4692	18.096	18.9985	17.9078	17.3616	17.9118	17.4674	17.6615	17.3571	17.2975	18.0497	17.307	17.2166	17.3359	17.8866	17.3086	18.0656	17.6254	17.246	17.9261	17.952	17.8426	17.5948	17.9882	18.1417	17.3856	17.8751	17.8277	17.9022	18.5762	17.9795	18.2368	19.6849	18.6106
IGLV3-10	15.7565	16.1433	15.1991	15.8223	15.8595	16.2499	15.7672	15.7279	15.8126	16.5634	16.0973	15.9491	14.9958	15.1853	16.2006	16.2581	15.8219	16.1298	15.2455	15.0174	18.0845	16.426	17.0251	17.0836	16.4009	16.2732	17.6992	16.4261	16.3701	16.8794	15.8736	16.1689	16.6355	16.4869	15.8959	15.8464	16.16	15.6813	16.7663	16.3835	14.5932	16.357	16.2466	15.442	17.3985	15.6279	16.3167	15.1847	14.2553
SOD3	17.2071	16.0053	16.9313	16.9663	16.862	17.2245	16.7096	17.2311	16.8401	16.7247	17.756	16.6255	16.456	16.7169	16.8257	16.8021	16.9083	17.0446	16.9496	16.7886	16.7134	16.7646	16.54	16.4447	16.361	16.68	16.7017	16.6788	16.3604	16.4656	16.5458	15.8813	16.186	16.7919	16.6003	16.5362	16.4942	16.6996	16.3474	17.1533	16.5332	16.3416	17.5811	17.8682	16.6035	0	0	17.7516	16.5165
ACTN1	18.0081	12.3904	17.0401	18.2197	17.7603	17.7534	17.5193	17.1217	17.6677	17.4305	18.0516	17.862	0	0	0	17.3712	17.8402	17.7037	17.7671	17.5676	17.015	0	0	17.0645	17.1349	16.7759	0	0	0	16.9637	16.6168	18.0722	16.7101	16.8849	17.5229	16.9625	17.1141	17.1632	17.1445	17.9373	17.8584	0	17.9489	0	0	0	0	17.4679	17.6731
RAP1B	17.468	16.3026	16.1867	17.3838	17.1572	18.2053	16.0956	16.6599	17.2053	16.6642	16.4844	17.3395	16.1149	16.0027	16.6541	16.6534	16.7908	16.4586	16.428	15.9053	15.5775	15.5688	16.0878	15.7752	15.9076	15.4874	15.9612	16.5785	16.0963	16.2011	16.8849	17.2512	15.5196	15.969	16.3492	15.5396	16.4733	15.6335	16.1945	16.5595	16.0316	16.1703	16.2765	15.2943	15.8612	15.6284	16.3496	16.5157	16.5572
MINPP1	16.871	13.8039	17.2473	17.1369	17.4134	17.4922	16.7994	17.3545	16.6512	16.8012	16.5948	16.8856	16.8741	16.9222	16.9762	16.8274	16.8652	17.0724	16.9452	16.7687	16.818	16.5027	16.7364	16.4833	16.4216	16.6092	16.4957	16.5481	16.6755	16.5797	16.0558	16.9051	16.6963	16.9302	0	0	0	16.1787	16.7311	17.0185	0	0	0	0	0	16.2597	16.9016	17.0142	16.8742
LTF	15.5279	14.8849	14.5972	14.1198	14.2098	14.047	18.7802	19.6633	18.8272	15.4314	15.2322	15.8791	20.0723	19.8083	20.1568	19.7135	19.5125	19.6738	14.8477	14.6664	13.8975	19.1757	19.8071	19.1053	19.141	18.8552	0	0	0	15.7995	15.8141	17.1896	17.2818	17.2726	18.3535	18.467	18.3068	18.8639	19.2131	19.6542	18.3107	18.1114	17.9619	0	0	0	0	15.2289	15.1924
IGF2	0	17.2296	0	0	0	0	18.9576	20.1196	18.6658	18.949	19.1665	19.4009	19.1672	19.5144	19.2046	19.549	19.032	19.0595	18.8609	18.9489	18.8279	18.5551	18.7145	18.6711	18.9055	18.833	18.8071	18.5841	18.6001	18.5025	18.6325	18.8537	18.5653	19.027	19.0448	18.776	18.6475	18.5523	18.8429	18.939	19.1113	18.9226	18.7999	19.0087	19.1928	18.7062	18.1147	0	0
ANGPTL3	17.8501	17.6438	17.71	17.9074	18.2586	18.585	18.0415	18.3826	17.7253	17.7392	18.0439	17.6991	17.8301	18.2033	17.9052	18.0691	18.0387	18.07	18.0718	17.7084	17.2242	17.6799	17.3661	17.5127	17.1412	17.5455	17.2085	17.1743	17.2828	17.129	17.3153	17.0243	17.5499	17.6068	17.4436	17.5079	17.3174	17.1717	17.912	18.0432	17.248	17.3629	17.7421	17.7097	16.988	17.652	17.1223	18.1655	17.8512
LYVE1	17.8626	15.4438	18.7293	19.1046	18.7671	18.7738	17.8196	18.004	17.6097	18.4041	18.3732	18.1063	0	0	0	18.1972	17.7945	18.0103	0	0	0	17.5253	17.8692	18.365	17.7508	18.1274	17.9885	17.717	17.4515	17.5297	17.2089	17.9261	17.5497	17.9021	17.6609	17.5553	17.4918	17.5819	17.5901	17.7081	16.7446	16.9607	16.7831	17.514	17.661	17.2836	17.832	18.0364	17.7889
PKM	18.2047	15.7125	17.7165	18.0685	18.4133	18.591	17.7384	17.6917	17.7373	17.796	17.7665	18.4381	18.1732	18.2208	18.0532	0	0	0	17.6289	17.3587	17.3227	17.2904	17.5124	17.6337	17.4668	17.2471	17.4469	17.695	17.6134	17.669	18.0786	18.5628	16.8045	17.394	17.3082	17.3416	17.4899	16.9295	17.475	18.4595	17.2887	17.5174	17.8477	0	0	16.8396	17.4361	17.4471	17.6529
CA2	17.9403	18.0372	18.4421	19.7687	18.9529	18.5494	17.6172	18.739	17.7407	17.7648	17.4395	18.0492	17.7655	17.7526	18.3329	17.4752	17.4993	17.8271	17.6496	18.2084	18.1863	17.0794	19.3141	16.9664	17.0818	19.7984	17.1906	16.8589	17.1781	17.8169	18.4678	18.426	18.0032	17.9567	17.9199	18.3775	18.3834	17.6904	18.0544	17.963	18.428	17.8181	19.5327	16.9924	17.8441	17.7999	18.97	18.6253	18.2255
PPIA	18.9129	18.4589	18.7162	19.9875	19.4032	19.9592	17.7738	19.0839	18.2218	18.4467	18.3959	18.9369	18.1122	17.8932	18.6722	19.2039	19.0971	19.0925	18.2042	18.347	18.168	17.5824	18.5109	17.8355	17.6438	19.334	18.0377	18.1447	17.5325	18.1896	18.6728	19.2522	17.636	17.9439	18.1008	17.7398	18.4588	18.0329	18.4153	18.5203	18.2192	18.3047	19.0368	19.3934	17.7845	17.8899	18.7226	18.8336	18.9408
BLVRB	16.1794	14.0297	16.4899	17.143	16.6325	16.4952	0	0	0	16.4234	16.533	16.0574	0	0	0	15.8881	15.9806	16.0711	15.4662	16.19	16.2681	16.1557	16.7343	16.6042	15.6505	16.7485	15.7255	15.4058	15.5517	16.1387	16.8524	16.2953	16.1598	16.1517	16.2532	16.4026	16.3957	16.2312	15.6266	15.4191	15.7884	15.6343	16.5768	16.4668	16.5103	14.7973	17.4221	16.2423	16.2633
COL18A1	17.7186	17.8866	19.2695	18.6174	18.5259	18.6584	18.0142	18.4551	17.8711	17.7014	18.4742	18.2252	18.0637	18.3913	18.1713	17.9604	18.145	18.0813	18.2248	17.6996	17.6285	17.675	17.6919	17.7871	17.7447	17.6745	17.5447	17.4916	17.3228	17.8231	17.5451	17.5084	17.4824	17.5392	17.6113	17.5452	17.5485	17.5384	17.805	17.9086	17.6099	17.9274	17.7403	17.9664	17.5654	17.8075	17.3118	18.0064	17.9372
PGK1	17.3357	17.2272	17.6665	18.3039	17.839	18.2923	17.1392	17.4345	17.2224	17.041	17.3292	17.805	17.4467	17.8051	17.7912	17.6394	17.5503	17.3931	17.2783	17.3472	17.0158	16.5146	17.2524	16.6405	18.8855	16.567	16.8014	16.7943	16.6338	16.5981	16.8829	18.2648	16.4392	16.8262	16.8688	16.837	16.9181	16.8731	17.1345	17.1955	16.9778	17.0312	17.378	17.2369	16.9893	16.5749	16.7687	17.3896	17.2736
PDIA3	16.4572	16.3298	17.0422	17.3137	17.0802	17.3379	16.2294	16.4293	16.5918	16.3044	16.7073	16.7085	16.9741	16.7295	16.7068	16.4907	16.5051	16.5622	16.3458	16.4162	16.0607	16.1018	16.2218	15.9196	15.9428	15.8553	16.3942	16.4561	16.5014	15.8929	16.3189	16.5837	15.9812	16.1248	15.9564	15.7189	16.0232	15.9305	16.2404	16.5502	15.8813	15.6212	15.8137	15.5979	16.5358	16.1932	15.9492	16.0852	16.4143
PEPD	17.4633	17.5427	18.9876	18.2936	18.1852	18.1535	17.3275	18.0357	17.5144	17.6488	17.7528	17.7948	17.7845	17.8517	18.0327	17.6018	17.8862	17.9135	17.6839	17.5493	17.2734	17.4131	17.4915	17.3235	16.7693	16.8608	17.4647	17.2558	17.0601	17.2146	17.4459	18.0676	17.3239	17.3968	17.1794	17.2755	17.3503	17.4173	17.5991	17.4165	17.1506	17.3015	17.6992	17.6009	16.9163	17.298	16.8564	17.7575	17.6305
MMP2	0	15.6595	0	17.4936	18.1375	17.3874	17.196	17.5745	17.0973	17.7055	17.4036	17.3654	17.264	17.7097	17.5617	17.82	17.1989	17.4332	17.7805	16.7214	16.9675	17.0638	17.0607	17.2654	17.3046	17.4108	16.7153	16.9256	16.674	17.0829	16.7508	0	0	0	16.965	16.5806	16.9849	16.5657	17.0374	17.6795	17.0631	16.9062	17.0569	16.9579	16.7766	17.1596	16.8716	0	0
PFN1	17.276	14.4531	16.9035	17.5776	17.3737	17.7247	17.1141	16.6701	16.8504	0	0	0	16.7177	16.6075	17.1356	16.8462	16.9319	16.772	0	0	0	16.3688	16.7133	16.5871	16.2515	16.3432	15.9353	16.0111	16.1773	16.8929	16.6404	17.5948	15.9219	16.5404	16.6049	16.3672	16.9277	16.3399	16.539	16.3379	16.6584	16.5575	16.7398	16.4328	16.6151	16.5234	16.5415	17.0701	17.486
IL1RAP	17.201	17.306	18.7124	18.5696	18.3534	18.2972	17.3942	18.7115	16.8316	17.5608	17.7887	17.7264	17.3262	17.4661	17.3389	17.9091	17.3627	17.274	17.6167	17.4804	16.7588	17.0916	16.9691	17.0084	16.9332	17.0343	17.0619	16.7767	17.169	16.8008	16.7695	16.7816	16.8963	17.0631	17.4331	16.8151	16.7424	16.8432	17.1606	17.4688	17.2144	16.9103	17.1037	17.2555	16.7231	17.6022	16.6615	17.4576	17.6742
CAP1	0	15.3512	0	17.6856	17.2993	17.5667	17.1617	17.4477	17.1805	17.0496	17.2754	17.787	16.8357	16.6118	17.295	0	0	0	17.0287	16.548	16.2183	16.6476	16.8209	16.9506	16.8334	16.7414	16.2179	17.2552	16.9654	16.7001	16.8758	18.0006	15.9697	16.3822	16.6548	16.2618	16.8286	16.6585	16.6667	17.0516	16.2777	16.219	16.4541	16.9837	16.4317	15.7087	17.2564	0	0
VNN1	16.9804	15.8545	16.2984	17.6242	17.4565	16.0777	15.7295	16.2485	15.5489	15.739	16.2787	16.658	15.5292	16.1754	15.8179	15.8836	16.391	16.2098	15.9653	16.1143	15.6899	15.7781	15.9023	15.1478	15.8087	14.6441	15.2568	15.0492	15.3353	15.8128	15.9869	16.0427	16.0452	15.5517	15.6619	15.5038	15.6112	15.4865	15.8209	16.042	15.7893	15.7439	16.3736	15.9703	15.2625	15.0236	15.3638	16.1129	17.3574
S100A9	16.3561	15.3875	16.9663	19.2297	17.4507	18.2094	16.6835	17.1801	16.7318	16.9401	16.7319	17.5482	17.0392	17.457	17.1565	16.9431	17.0456	18.178	16.665	16.7126	16.9682	0	0	16.4124	16.2351	16.3974	16.245	17.0446	16.4933	16.3518	16.4093	16.6895	16.7299	16.5189	16.6993	16.6153	16.7795	16.5354	17.1304	17.2823	15.9209	16.2299	16.1422	16.5689	17.1672	0	0	18.3105	17.0456
IGLV3-19	15.5874	11.4816	16.109	16.0108	15.8317	16.1051	15.5205	15.9723	15.6862	15.4103	14.9976	15.2081	15.5299	15.3477	15.4804	15.4215	15.5438	15.2187	0	0	0	16.0391	16.1086	0	0	0	0	0	0	16.5168	15.4019	15.2798	15.9041	16.6153	15.6639	16.1028	15.5674	16.6195	14.2862	14.5128	0	0	0	15.0917	17.3669	14.3841	15.8182	15.0854	15.1937
GDI2	16.1739	14.2137	18.5348	17.0188	17.2506	16.8967	0	0	0	0	0	0	16.0689	15.936	16.6456	16.4538	16.5582	16.7189	16.5118	16.4075	16.3279	15.9391	16.693	16.0185	16.1727	16.3896	15.5588	15.5172	15.6817	16.3422	16.3357	15.9462	15.854	16.6862	16.123	16.2602	16.7084	15.9715	16.4099	16.529	16.0733	16.2474	16.7805	16.3861	16.438	16.0736	17.1525	16.6201	17.0544
SELENBP1	0	16.4928	0	19.101	18.7961	18.6882	17.7897	18.9352	17.5628	17.7535	17.841	17.7554	17.4484	17.7682	17.7687	17.7329	18.0043	17.7418	17.6999	17.9163	17.508	17.5761	17.9283	17.4815	17.5651	17.7673	17.4733	17.418	17.1774	0	0	17.8015	17.2489	17.5486	17.492	17.1816	17.222	16.9727	17.0884	17.5853	17.7863	17.5735	17.1753	17.2558	17.711	17.2709	17.0655	0	0
SSC5D	16.0967	12.4488	16.6261	16.4068	16.7422	16.7719	15.2046	16.7844	15.5152	16.0709	16.1601	15.9015	15.9816	16.0677	16.2706	16.3552	16.1874	16.253	16.2916	15.8643	16.2493	0	0	15.7986	15.6571	15.6557	0	0	0	0	0	0	0	0	15.8575	15.5393	15.7829	15.5478	15.4936	16.8024	15.6736	15.6474	15.7613	15.8317	15.8835	15.8516	15.7072	16.0296	16.0118
H6PD	16.7391	15.1946	16.4439	16.7951	16.841	16.951	16.3842	16.226	16.2449	16.4469	16.5851	16.3218	15.9974	16.0171	15.8074	15.8072	16.4913	17.2121	16.2861	16.512	16.1739	16.6539	16.3198	16.0043	15.9448	15.9963	16.5173	16.6422	16.3456	16.0337	15.8104	16.0961	16.5854	16.2852	0	0	0	16.0971	16.3369	16.3153	16.0249	16.1344	16.1002	15.7205	16.3924	15.7651	16.0897	16.4951	17.0732
CFL1	17.1264	14.603	17.5713	17.9353	17.699	18.4451	17.0367	16.5914	17.0335	17.1766	17.066	17.5971	16.7918	16.7277	17.001	0	0	0	0	0	0	16.5203	16.8444	16.5935	16.4681	16.41	16.2931	16.572	16.0861	16.6996	16.8926	17.5123	16.4858	16.5872	16.6664	16.353	16.929	16.3762	16.6809	16.8859	16.6669	16.5024	16.6699	16.296	16.7088	17.2327	16.5307	17.3998	17.5034
NAGLU	16.7301	13.615	16.9805	18.2527	17.2451	17.2761	0	0	0	0	0	0	16.6215	17.0814	16.8385	16.8452	16.7515	16.7371	16.6634	16.2646	16.8746	16.1021	16.6332	16.309	16.1075	16.3533	15.8505	16.1167	16.4697	0	0	16.5047	16.4299	16.5554	16.0571	16.0636	15.7751	16.0072	16.4682	16.8669	16.4495	16.8619	16.743	16.6356	16.1415	16.7566	15.9864	16.787	16.8618
CKM	15.4204	9.32721	16.4403	0	0	0	0	0	0	0	0	0	0	0	0	15.7793	15.7803	16.2146	15.5476	15.4062	15.2097	15.4405	15.3082	0	0	0	15.7242	15.769	15.9492	15.9147	15.749	15.1006	14.9491	15.0306	15.1981	15.6634	15.6918	14.8273	15.2951	16.1821	0	0	0	15.1979	16.148	14.6927	15.5152	15.7833	16.0082
[truncated: 73 more columns]

## Sheet: metadata
Subject ID	Group
C_DMVF002	Lean
C_DMVF003	Lean
C_DMVF004	Lean
C_DMVF005	Lean
C_DMVF006	Lean
C_DMVF009	Lean
C_DMVF010	Lean
C_DMVF011	Lean
C_DMVF012	Lean
C_DMVF020	Lean
C_DMVF021	Lean
C_DMVF024	Lean
C_DMVF025	Lean
C_DMVF027	Lean
C_DMVF028	Lean
C_DMVF030	Lean
C_DMVF031	Lean
C_DMVF034	Lean
C_DMVF036	Lean
C_DMVF041	Lean
C_DMVF042	Lean
C_DMVF044	Lean
C_DMVF046	Lean
C_DMVF048	Lean
C_DMVF049	Lean
C_DMVF051	Lean
C_DMVF053	Lean
C_DMVF054	Lean
C_DMVF057	Lean
C_DMVF059	Lean
C_DMVF061	Lean
C_DMVF063	Lean
C_DMVF064	Lean
C_DMVF065	Lean
C_DMVF066	Lean
C_DMVF067	Lean
C_DMVF068	Lean
C_DMVF069	Lean
C_DMVF070	Lean
C_DMVF071	Lean
C_DMVF072	Lean
C_DMVF073	Lean
C_DMVF074	Lean
C_DMVF075	Lean
C_DMVF076	Lean
C_DMVF077	Lean
C_DMVF079	Lean
DMVF001	Obese
DMVF003	Obese
DMVF004	Obese
DMVF005	Obese
DMVF006	Obese
DMVF007	Obese
DMVF008	Obese
DMVF011	Obese
DMVF012	Obese
DMVF014	Obese
DMVF015	Obese
DMVF016	Obese
DMVF019	Obese
DMVF022	Obese
DMVF023	Obese
DMVF024	Obese
DMVF025	Obese
DMVF026	Obese
DMVF027	Obese
DMVF028	Obese
DMVF030	Obese
DMVF031	Obese
DMVF032	Obese
DMVF033	Obese
DMVF034	Obese
DMVF035	Obese
DMVF036	Obese
DMVF037	Obese
DMVF040	Obese
DMVF041	Obese
DMVF042	Obese
DMVF043	Obese
DMVF046	Obese
DMVF048	Obese
DMVF051	Obese
DMVF056	Obese
DMVF058	Obese
DMVF060	Obese
DMVF070	Obese
DMVF071	Obese
DMVF072	Obese
P2_DMVF006	Obese
P2_DMVF010	Obese
P2_DMVF011	Obese
P2_DMVF012	Obese
P2_DMVF013	Obese
P2_DMVF014	Obese
P2_DMVF015	Obese
P2_DMVF016	Obese
P2_DMVF017	Obese
P2_DMVF018	Obese
P2_DMVF020	Obese
P2_DMVF021	Obese
P2_DMVF022	Obese
P2_DMVF023	Obese
P2_DMVF024	Obese
P2_DMVF025	Obese
P2_DMVF026	Obese
P2_DMVF027	Obese
P2_DMVF029	Obese
P2_DMVF030	Obese
P2_DMVF031	Obese
P2_DMVF034	Obese
P2_DMVF036	Obese
P2_DMVF038	Obese
P2_DMVF043	Obese
P2_DMVF044	Obese
P2_DMVF045	Obese
P2_DMVF046	Obese
P2_DMVF047	Obese
P2_DMVF050	Obese
P2_DMVF052	Obese
P2_DMVF053	Obese
P2_DMVF058	Obese
P2_DMVF059	Obese
